# Supplementary material for: Environmental carcinogens disproportionally mutate genes implicated in neurodevelopmental disorders
Source: Front Neurosci. 2023 Aug 3;17:1106573. doi: 10.3389/fnins.2023.1106573 (PMC10435087; doi:10.3389/fnins.2023.1106573)
Supplement: Supplementary file 1 [file Data_Sheet_1.xlsx]

## Sheet: Table S1
Table S1: Disease-associated gene sets
orofacial cleft	CHD	autism	als	alzheimers	adhd	schizophrenia	coronary artery	obesity	type 2 diabetes
PAX7	ABCC9	ADNP	SOD1	APP	ST3GAL3	ADAMTS9	REST	FTO	TMEM154
GRHL3	ABCD3	ANK2	TARDBP	PSEN1	KDM4A	AKT3	NOA1	MC4R	SSR1
ARHGAP29	ACTB	ARID1B	FUS	PSEN2	PTPRF	ATP2A2	NOS3	TMEM18	FAF1
IRF6	ACVR2B	ASH1L	VCP	APOE	SLC6A9	B3GAT1	SWAP70	GNPDA2	POU5F1
TGFA	ADAMTS10	ASXL3	C9ORF72	CLU	ARTN	BAI1	SMAD3	SEC16B	LPP
THADA	ADNP	CHD2	PFN1	ABCA7	DPH2	BTG1	MFGE8	TFAP2B	ARL15
FAM49A	ANKRD11	CHD8	TDP43	SORL1	ATP6V0B	CACNA1C	BCAS3	BDNF	MPHOSPH9
EPHA3	ARHGAP31	CUL3	UBQLN2	CR1	B4GALT2	CACNA1I	PMAIP1	NEGR1	TCF7L2
COL8A1	ARID1A	DSCAM	KIF5A	CD33	CCDC24	CACNB2	POM121L9P	BCDIN3D	PEPD
TP63	ARL13B	DYRK1A	ALS2	MS4A	IPO13	CAPRIN2	KSR2	ADCY3	KLF14
DCAF4L2	ARMC4	GRIN2B	SETX	TREM2	SPAG16	CD14	ZNF507	ATP2A1	CDKAL1
FILIPIL	ASXL1	KATNAL2	ANG	BIN1	PCDH7	CEBPB	PCSK9	ETV5	VPS26A
BAALC	ATIC	KMT2A	MATR3	CD2AP	LINC02497	CENPT	PPAP2B	GPRC5B	GCC1
FOXE1	B3GALT6	KMT5B	CHCHD10	PICALM	LINC00461	CHD7	SORT1	QPCTL	TSPAN8
SMC2	BBS1	MYT1L	TUBA4A	EPHA1	MIR9	CNKSR2	IL6R	MAP2K5	GCKR
BMP4	BBS10	NAA15	TBK1	HLA	LINC02060	CNTN4	MIA3	MTCH2	GRB14
VAX1	TRIM32	POGZ	NEK1	DRB5	TMEM161B	CSMD1	AK097927	POC5	BCAR1
TBK1	BBS12	PTEN	OPTN	DRB1	FOXP2	CTNNA1	APOB	FPGT-TNNI3K	ZFAND3
TGFB3	BBS2	RELN		INPP5D	MIR3666	CTNNBL1	ABCG5	ZC3H4	PSMD6
SPRY2	ARL6	SCN2A		MEF2C	LINC01288	CTNND1	VAMP5	NRXN3	CILP2
PAX9	BBS4	SETD5		CASS4	SORCS3	CUL3	ZEB2	CADM2	RASGRP1
TPM1	BBS5	SHANK3		PTK2B	DUSP6	CYP26B1	WDR12	LINGO2	RBMS1
ARID3B	MKKS	SYNGAP1		NME8	POC1B	DDX10	MRAS	GNAT2	TLE4
CREBBP	BBS7	TBR1		ZCWPW1	SEMA6D	DGKD	EDNRA	AGBL4	ZBED3
CRISPLD2	TTC8	TRIP12		CELF1	LINC01572	DGKI	GUCY1A3	OLFM4	HHEX/IDE
NTN1	BBS9	ANKRD11		FERMT2		DPP4	SLC22A4	CADM1	CDC123
NOG	BCOR	BAZ2B		SLC24A4		DPYD	ADTRP	SLC39A8	ARAP1
TANC2	BRAF	BCKDK		RIN3		EIF5	PHACTR1	PTBP2	KCNQ1
ZNF236	CACNA1C	BCL11A		DSG2		EML1	ANKS1A	TCF7L2	NOTCH2
RHPN2	CBL	CACNA1D		PLD3		EP300	KCNK5	STXBP6	JAZF1
MAFB	CCDC103	CACNA1H		UNC5C		FCGR1A	TCF21	HNF4G	KCNJ11
	CCDC114	CACNA2D3		AKAP9		FEZ1	SLC22A3	ZFP64	DGKB
	CCDC151	CEP41		ADAM10		FPGT	LPAL2	LINC01122	THADA
	CCDC39	CIC				GPM6A	PLG	TRIM66	KCNK16
	CCDC40	CNOT3				GPR56	HDAC9	HIF1AN	ST64GAL1
	CD96	CNTN4				GRIA1	7q22	FUBP1	MTNR1B
	CDKN1C	CNTNAP2				GRIN2A	ZC3HC1	ERBB4	PTPRD
	CEP290	CTNND2				GRM3	LPL	FHIT	PROX1
	CEP41	CUX1				HCN1	TRIB1	C6orf106	HNF4A
	CEP57	DDX3X				HSPA8	9p21	NAV1	GIPR
	CFC1	DEAF1				IGF1	ABO	CALCR	HMGA2
	CHD4	DIP2C				IQGAP1	KIAA1462	MTIF3	SPRY2
	CHD7	ERBIN				ITGA9	CXCL12	RASA2	AP3S2
	CHST3	FOXP1				KCNC3	LIPA	HIP1	ADAMTS9
	CITED2	GABRB3				KCNQ5	CYP17A1	NLRC3	GCK
	COL1A1	GIGYF2				KIF5C	PDGFD	TLR4	ZFAND6
	COL1A2	GRIA1				LINGO1	ZNF259	KAT8	FTO
	COL2A1	GRIP1				LRP1	ATP2B1	KCNK3	GLIS3
	COL3A1	ILF2				LRP4	SH2B3	SBK1	CCND2
	COL5A1	INTS6				LRRN3	FLT1	RARB	IGF2BP2
	COL5A2	IRF2BPL				LUZP2	COL4A1	RPTOR	TMEM163
	COX7B	KAT2B				MAD1L1	COL4A2	LOC100287559	PPARG
	CREBBP	KDM5B				MAN2A1	HHIPL1	PRKD1	HNF1B
	CRELD1	KDM6A				MEF2C	ADAMTS7	C9orf93	PRC1
	DDX11	KMT2C				MKL2	FURIN	USP37	CDKN2A/B
	DGCR2	LEO1				MMP16	SMG6	PARK2	HNF1A
	DHCR7	MACROD2				MMP6	RAI1	DMXL2	GRK5
	DNAAF1	MAGEL2				MPHOSPH9	UBE2Z	SCARB2	ANK1
	DNAAF2	MBOAT7				NAMPT	LDLR	NT5C2	SRR
	DNAAF3	MECP2				NCAM1	APOC1	CBLN1	KLHDC5
	DNAH11	MED13				NFAM1	APOE	GALNT10	TP53INP1
	DNAH5	MED13L				NFKB2	KCNE2	LOC646736	C2CD4A
	DNAI1	MET				NLGN4X	ABHD2	UBE2E3	BCL11A
	DNAI2	MSNP1AS				NTM	RASD1	TOMM40	DUSP8
	DNAL1	NCKAP1				PALLD	PEMT	RABEP1	SLC30A8
	DOCK6	NCOR1				PAPPA2	FES	TDRG1	WFS1
	DYNC2H1	NLGN3				PBRM1	APOA1	ELAVL4	ANKRD55
	DYX1C1	NRXN1				PCLC1	APOA5	LOC284260	TLE1
	ECE1	PHF3				PDE4D	NT5C2	ETS2	IRS1
	EFTUD2	PTCHD1				PDE8A	CNNM2	FOXO3	UBE2E2
	EHMT1	RANBP17				PJA1	LPA	LMX1B	HMG20A
	ELN	RIMS1				PLXNA2	C6orf105	EHBP1	ZMIZ1
	EOGT	SCN9A				PODXL	SLC22A5	CLIP1	ADCY5
	ESCO2	SET				PPARGC1A	ACO74093.1	SMG6	MC4R
	EVC	SHANK2				PRDM16	GGCX	TAL1	RND3
	EVC2	SLC6A1				PRKD1	VAMP8	LRP1B	MAEA
	FBN1	SMARCC2				PRSS35	ABCG8	KCTD15	CDKN2A
	FBN2	SPAST				PTK2B	LOC400684	HHIP	CDKN2B
	FGF8	SRCAP				PTPRU	ADORA2A	GBE1	CENTD2
	FGFR1	SRSF11				RAI1	MC4R	LOC285762	TCF19
	FIG4	TAOK2				RERE		EPB41L4B	RREB1
	FKTN	TBL1XR1				RGS6		INO80E
	FLNA	TCF20				RORA		MIR548A2
	FOXC1	TNRC6B				SATB1		GRID1
	FOXC2	TRIO				SATB2		HSD17B12
	FTO	UBN2				SF3B1		PMS2L11
	GATA4	UPF3B				SMG6		CREB1
	GATA6	USP15				SOX2		PGPEP1
	GDF1	USP7				ST3GAL3		GRP
	GJA1	WAC				STAG1		ZBTB10
	GLI3	WDFY3				SYBU		C18orf8
	GPC3					TAOK2		IFNGR1
	GPC6					TCF4		RALYL
	HCCS					THBS1		MIR548X2
	HOXA1					TLE1		FIGN
	HRAS					TLE3		ASB4
	IFT122					TMEFF2
	IFT140					TRIM27
	IFT80					UBE2D3
	INVS					UFL1
	IRX5					UPF1
	JAG1					VRK2
	C5ORF42					ZNF536
	KANSL1					ZNF804A
	KAT6B
	KIF7
	KMT2A
	KMT2D
	KRAS
	LBR
	LEFTY2
	LRP2
	LTBP4
	MAP2K1
	MAP2K2
	MED12
	MED13L
	MEGF8
	MGP
	MID1
	MKS1
	MYH6
	NEK1
	NF1
	NIPBL
	NKX2-5
	NKX2-6
	NME8
	NODAL
	NOTCH1
	NOTCH2
	NPHP3
	NPHP4
	NEK8
	NR2F2
	NRAS
	NSD1
	NSDHL
	OFD1
	PEX1
	PEX13
	PHGDH
	PITX2
	PKD1
	PKD2
	PLOD1
	PKD1L1
	PQBP1
	PTEN
	PTPN11
	RAB23
	RAD21
	RAF1
	RAI1
	RBM10
	RBM8A
	RIT1
	RNU4ATAC
	ROR2
	RPGRIP1L
	RPL11
	RPL35A
	RPL5
	RPS10
	RPS17
	RPS19
	RPS24
	RPS26
	RPS7
	RSPH4A
	RSPH9
	SALL1
	SEMA3E
	SETBP1
	SF3B4
	SH3PXD2B
	SHH
	SHOC2
	SKI
	SMAD3
	SMAD4
	SMARCA4
	SMARCB1
	SMARCE1
	SMC3
	SMS
	SOS1
	SOX2
	SOX9
	STAMBP
	STRA6
	TAB2
	TBX1
	TBX20
	TBX3
	TBX5
	TCOF1
	TFAP2B
	TGFBR1
	TGFBR2
	TLL1
	TSC1
	TSC2
	TTC21B
	TWIST1
	UBR1
	WDR19
	WDR35
	WDR60
	ZEB2
	ZFPM2
	ZIC3
	ACAN
	ADAMTS6
	ANKS6
	AP1B1
	AP2B1
	BICC1
	CC2D2A
	CNTRL
	NAT8
	CXCR4
	DAW1
	DCTN5
	DNM2
	DRC1
	FOXJ1
	FREM2
	FUZ
	C1ORF127
	HECTD1
	IFT74
	LOX
	LRP1
	LTBP1
	MMP21
	MYH10
	NDST1
	PCSK5
	PDE2A
	PLXND1
	PRDM1
	PRICKLE1
	PSKH1
	PTK7
	ROBO1
	SMAD6
	SNX17
	SUFU
	TAB1
	TBC1D32
	TMEM67
	ZBTB14

## Sheet: Table S2
Table S2: Substitution mutations per-gene-per-treated hiPSC subclone averaged across chemical classes
Chemical Class	Mean Mutation Rate in Disease Gene Sets	Expected Mutation Rate in Randomly Sampled Genes	Mean Fold Change over Expected	Mean Difference over Expected
Radiation	0.0662644	0.036286	1.82617	0.0299784
PAH	0.058035	0.0328853	1.76477	0.0251497
Alkylating Agent	0.0429437	0.0237322	1.80951	0.0192115
Nitro-PAH	0.0419501	0.0240241	1.74617	0.017926
ROS/NOS	0.024266	0.0135875	1.78591	0.0106785
Heterocyclic Amine	0.0251813	0.0111705	2.25427	0.0140108
Drug Therapy	0.022024	0.0110756	1.9885	0.0109483
DNA Damage Response Inhibitors	0.0146367	0.00817083	1.79133	0.00646586
Aromatic Amine	0.0151439	0.00796708	1.90081	0.00717681
Metal	0.0173782	0.00822667	2.11242	0.00915153
Nitrosamine	0.0203723	0.00926111	2.19976	0.0111111
Aldehydes	0.0139823	0.00734767	1.90295	0.00663461
Other	0.0245694	0.0121294	2.02561	0.01244

## Sheet: Table S3
Table S3: Binomial tests comparing observed versus expected mutations
Chemical Class	Disease Gene List	Total Mutations	Total Genes	Total Treated HiPSC Subclones	Binomial Test Estimate	Binomial Test Lower CI	Binomial Test Upper CI	Binomial Test P Value	Mutation Fold-Change over Expected	Mutation Difference (actual minus expected)	Sequence Type
Other	oral cleft	19	29	43	0.0152366	0.00919768	0.0236919	0.299261	1.25617	0.00310719	Gene body
Metal	oral cleft	3	29	15	0.00689655	0.0014245	0.0200214	1	0.838317	-0.00133011	Gene body
Nitro-PAH	oral cleft	32	29	34	0.0324544	0.0223025	0.0455088	0.0946534	1.35091	0.00843024	Gene body
PAH	oral cleft	48	29	41	0.0403701	0.029913	0.0531709	0.14339	1.2276	0.00748477	Gene body
ROS/NOS	oral cleft	3	29	8	0.012931	0.00267467	0.0373228	1	0.951686	-0.000656466	Gene body
Alkylating Agent	oral cleft	21	29	21	0.0344828	0.0214697	0.0522292	0.0832385	1.45299	0.0107505	Gene body
DNA Damage Response Inhibitors	oral cleft	1	29	4	0.00862069	0.000218233	0.0470955	0.61392	1.05506	0.000449856	Gene body
Drug Therapy	oral cleft	17	29	49	0.0119634	0.00698414	0.0190857	0.702975	1.08015	0.00088776	Gene body
Heterocyclic Amine	oral cleft	5	29	14	0.0123153	0.0040105	0.0285044	0.810087	1.10248	0.00114479	Gene body
Aromatic Amine	oral cleft	8	29	32	0.00862069	0.00372894	0.0169152	0.712147	1.08204	0.000653606	Gene body
Nitrosamine	oral cleft	4	29	3	0.045977	0.0126674	0.113553	0.00890594	4.96452	0.0367159	Gene body
Aldehydes	oral cleft	3	29	10	0.0103448	0.00213845	0.0299327	0.476623	1.40791	0.00299716	Gene body
Radiation	oral cleft	6	29	5	0.0413793	0.0153346	0.0878877	0.655621	1.14037	0.00509331	Gene body
Other	CHD	146	249	43	0.0136359	0.0115256	0.0160166	0.157498	1.12421	0.00150656	Gene body
Metal	CHD	29	249	15	0.00776439	0.00520592	0.0111321	0.856035	0.943808	-0.000462276	Gene body
Nitro-PAH	CHD	246	249	34	0.0290574	0.0255832	0.0328605	0.0031995	1.20951	0.00503329	Gene body
PAH	CHD	380	249	41	0.0372221	0.0336335	0.0410776	0.0157277	1.13188	0.00433677	Gene body
ROS/NOS	CHD	26	249	8	0.0130522	0.00854337	0.0190664	0.922942	0.960604	-0.000535291	Gene body
Alkylating Agent	CHD	169	249	21	0.0323198	0.0276934	0.0374773	0.00010854	1.36185	0.00858753	Gene body
DNA Damage Response Inhibitors	CHD	12	249	4	0.0120482	0.00624055	0.0209511	0.159304	1.47454	0.00387736	Gene body
Drug Therapy	CHD	143	249	49	0.0117204	0.00988687	0.013792	0.488719	1.05821	0.000644705	Gene body
Heterocyclic Amine	CHD	51	249	14	0.0146299	0.0109118	0.0191913	0.0629561	1.3097	0.00345947	Gene body
Aromatic Amine	CHD	67	249	32	0.00840863	0.00652235	0.0106665	0.658763	1.05542	0.000441551	Gene body
Nitrosamine	CHD	9	249	3	0.0120482	0.0055236	0.0227476	0.438957	1.30094	0.00278708	Gene body
Aldehydes	CHD	27	249	10	0.0108434	0.00715767	0.0157376	0.0457249	1.47576	0.00349571	Gene body
Radiation	CHD	60	249	5	0.0481928	0.0369745	0.0616013	0.0278573	1.32814	0.0119068	Gene body
Other	autism	152	90	43	0.0392765	0.0333774	0.0458835	1.262e-34	3.23813	0.0271471	Gene body
Metal	autism	29	90	15	0.0214815	0.0144325	0.0307062	4.97703e-06	2.6112	0.0132548	Gene body
Nitro-PAH	autism	203	90	34	0.0663399	0.0577764	0.0757432	1.24184e-36	2.76139	0.0423158	Gene body
PAH	autism	343	90	41	0.0929539	0.0837748	0.102783	8.98676e-64	2.82661	0.0600686	Gene body
ROS/NOS	autism	29	90	8	0.0402778	0.0271377	0.0573356	3.85695e-07	2.96433	0.0266903	Gene body
Alkylating Agent	autism	131	90	21	0.0693122	0.0582726	0.0817097	1.88625e-26	2.92059	0.0455799	Gene body
DNA Damage Response Inhibitors	autism	9	90	4	0.025	0.0114939	0.0469258	0.0032015	3.05966	0.0168292	Gene body
Drug Therapy	autism	163	90	49	0.0369615	0.0315883	0.0429584	1.83251e-38	3.33718	0.0258858	Gene body
Heterocyclic Amine	autism	50	90	14	0.0396825	0.029594	0.0519842	5.52664e-14	3.55245	0.0285121	Gene body
Aromatic Amine	autism	64	90	32	0.0222222	0.0171549	0.0282897	1.191e-12	2.78925	0.0142551	Gene body
Nitrosamine	autism	5	90	3	0.0185185	0.00603958	0.0426845	0.107954	1.9996	0.00925741	Gene body
Aldehydes	autism	16	90	10	0.0177778	0.0101948	0.0287098	0.00131499	2.41951	0.0104301	Gene body
Radiation	autism	50	90	5	0.111111	0.0836016	0.143854	4.63489e-12	3.06209	0.0748251	Gene body
Other	als	7	16	43	0.0101744	0.00410015	0.0208503	0.860619	0.838824	-0.00195496	Gene body
Metal	als	0	16	15	0	0	0.0152528	0.275245	0	-0.00822667	Gene body
Nitro-PAH	als	3	16	34	0.00551471	0.00113871	0.0160311	0.00179194	0.229549	-0.0185094	Gene body
PAH	als	13	16	41	0.0198171	0.0105929	0.0336494	0.0619927	0.602612	-0.0130682	Gene body
ROS/NOS	als	1	16	8	0.0078125	0.000197776	0.042759	1	0.574977	-0.005775	Gene body
Alkylating Agent	als	4	16	21	0.0119048	0.00325291	0.0301988	0.205838	0.501629	-0.0118275	Gene body
DNA Damage Response Inhibitors	als	0	16	4	0	0	0.0560091	1	0	-0.00817083	Gene body
Drug Therapy	als	7	16	49	0.00892857	0.00359707	0.0183093	0.731803	0.806145	-0.00214707	Gene body
Heterocyclic Amine	als	2	16	14	0.00892857	0.00108313	0.0318791	1	0.799301	-0.0022419	Gene body
Aromatic Amine	als	0	16	32	0	0	0.00717895	0.0399594	0	-0.00796708	Gene body
Nitrosamine	als	0	16	3	0	0	0.0739728	1	0	-0.00926111	Gene body
Aldehydes	als	1	16	10	0.00625	0.000158224	0.0343293	1	0.85061	-0.00109767	Gene body
Radiation	als	1	16	5	0.0125	0.000316423	0.0676878	0.373913	0.344485	-0.023786	Gene body
Other	alzheimers	21	29	43	0.0168404	0.0104539	0.0256277	0.151773	1.3884	0.00471104	Gene body
Metal	alzheimers	5	29	15	0.0114943	0.0037424	0.0266187	0.41589	1.39719	0.00326759	Gene body
Nitro-PAH	alzheimers	23	29	34	0.0233266	0.0148432	0.0347967	1	0.970965	-0.000697546	Gene body
PAH	alzheimers	44	29	41	0.0370059	0.0270149	0.0493624	0.41552	1.1253	0.0041206	Gene body
ROS/NOS	alzheimers	2	29	8	0.00862069	0.00104572	0.0307922	0.77535	0.634457	-0.00496681	Gene body
Alkylating Agent	alzheimers	12	29	21	0.0197044	0.010222	0.0341665	0.59543	0.830282	-0.00402779	Gene body
DNA Damage Response Inhibitors	alzheimers	1	29	4	0.00862069	0.000218233	0.0470955	0.61392	1.05506	0.000449856	Gene body
Drug Therapy	alzheimers	21	29	49	0.0147783	0.00917068	0.0225019	0.202013	1.33431	0.00370268	Gene body
Heterocyclic Amine	alzheimers	9	29	14	0.0221675	0.0101853	0.0416625	0.0514419	1.98447	0.010997	Gene body
Aromatic Amine	alzheimers	6	29	32	0.00646552	0.00237632	0.0140192	0.852031	0.811529	-0.00150157	Gene body
Nitrosamine	alzheimers	0	29	3	0	0	0.0415146	1	0	-0.00926111	Gene body
Aldehydes	alzheimers	5	29	10	0.0172414	0.00562133	0.0397748	0.064524	2.34651	0.00989371	Gene body
Radiation	alzheimers	9	29	5	0.062069	0.0287719	0.114555	0.113065	1.71055	0.025783	Gene body
Other	adhd	39	24	43	0.0377907	0.0270083	0.0513012	1.17732e-09	3.11563	0.0256613	Gene body
Metal	adhd	10	24	15	0.0277778	0.0133992	0.0504898	0.000941684	3.37655	0.0195511	Gene body
Nitro-PAH	adhd	49	24	34	0.060049	0.0447511	0.078614	1.25118e-08	2.49953	0.0360249	Gene body
PAH	adhd	79	24	41	0.0802846	0.0640747	0.099056	1.19287e-12	2.44135	0.0473993	Gene body
ROS/NOS	adhd	6	24	8	0.03125	0.0115529	0.0667741	0.0484758	2.29991	0.0176625	Gene body
Alkylating Agent	adhd	30	24	21	0.0595238	0.0405171	0.0838863	6.02467e-06	2.50814	0.0357916	Gene body
DNA Damage Response Inhibitors	adhd	3	24	4	0.03125	0.00649145	0.0886181	0.0445042	3.82458	0.0230792	Gene body
Drug Therapy	adhd	33	24	49	0.0280612	0.0193931	0.0391841	2.1106e-06	2.5336	0.0169856	Gene body
Heterocyclic Amine	adhd	16	24	14	0.047619	0.02746	0.07618	1.79207e-06	4.26294	0.0364486	Gene body
Aromatic Amine	adhd	17	24	32	0.0221354	0.0129463	0.035205	0.000203109	2.77836	0.0141683	Gene body
Nitrosamine	adhd	1	24	3	0.0138889	0.000351574	0.0749713	0.488244	1.4997	0.00462778	Gene body
Aldehydes	adhd	5	24	10	0.0208333	0.00679831	0.0479457	0.0332533	2.83537	0.0134857	Gene body
Radiation	adhd	14	24	5	0.116667	0.0652722	0.187995	0.000123372	3.2152	0.0803807	Gene body
Other	schizophrenia	170	99	43	0.0399342	0.0342525	0.0462577	2.20622e-39	3.29236	0.0278048	Gene body
Metal	schizophrenia	56	99	15	0.0377104	0.0286094	0.048693	3.43033e-20	4.58393	0.0294838	Gene body
Nitro-PAH	schizophrenia	253	99	34	0.0751634	0.06648	0.0845931	1.02203e-54	3.12866	0.0511393	Gene body
PAH	schizophrenia	410	99	41	0.10101	0.0919062	0.110693	2.58453e-86	3.07159	0.0681248	Gene body
ROS/NOS	schizophrenia	40	99	8	0.0505051	0.0363232	0.0681415	3.84816e-12	3.71702	0.0369176	Gene body
Alkylating Agent	schizophrenia	166	99	21	0.0798461	0.0685529	0.0923399	2.30369e-40	3.36446	0.0561139	Gene body
DNA Damage Response Inhibitors	schizophrenia	10	99	4	0.0252525	0.0121745	0.0459489	0.00180947	3.09057	0.0170817	Gene body
Drug Therapy	schizophrenia	192	99	49	0.0395795	0.0342686	0.0454531	3.85451e-49	3.57356	0.0285038	Gene body
Heterocyclic Amine	schizophrenia	59	99	14	0.0425685	0.0325603	0.0545693	1.46074e-17	3.81081	0.0313981	Gene body
Aromatic Amine	schizophrenia	118	99	32	0.0372475	0.0309259	0.0444407	2.09635e-41	4.67517	0.0292804	Gene body
Nitrosamine	schizophrenia	8	99	3	0.026936	0.0116993	0.0523828	0.00705985	2.90851	0.0176749	Gene body
Aldehydes	schizophrenia	23	99	10	0.0232323	0.014783	0.0346569	2.24084e-06	3.16186	0.0158847	Gene body
Radiation	schizophrenia	53	99	5	0.107071	0.0812377	0.137705	4.55586e-12	2.95074	0.0707847	Gene body
Other	coronary artery	53	70	43	0.017608	0.0132167	0.0229691	0.00950811	1.45168	0.00547859	Gene body
Metal	coronary artery	9	70	15	0.00857143	0.00392668	0.0162086	0.863251	1.04191	0.000344762	Gene body
Nitro-PAH	coronary artery	64	70	34	0.0268908	0.0207694	0.0342105	0.348482	1.11932	0.00286664	Gene body
PAH	coronary artery	119	70	41	0.0414634	0.0344667	0.0494134	0.0119241	1.26085	0.00857813	Gene body
ROS/NOS	coronary artery	8	70	8	0.0142857	0.0061872	0.0279537	0.853816	1.05139	0.000698214	Gene body
Alkylating Agent	coronary artery	50	70	21	0.0340136	0.0253488	0.0445988	0.0127429	1.43322	0.0102814	Gene body
DNA Damage Response Inhibitors	coronary artery	2	70	4	0.00714286	0.000866207	0.0255628	1	0.87419	-0.00102798	Gene body
Drug Therapy	coronary artery	42	70	49	0.0122449	0.00883891	0.0165159	0.513087	1.10557	0.00116925	Gene body
Heterocyclic Amine	coronary artery	7	70	14	0.00714286	0.00287648	0.0146613	0.286088	0.639441	-0.00402762	Gene body
Aromatic Amine	coronary artery	20	70	32	0.00892857	0.00546209	0.0137559	0.552381	1.12068	0.000961488	Gene body
Nitrosamine	coronary artery	3	70	3	0.0142857	0.0029558	0.0411791	0.450045	1.54255	0.0050246	Gene body
Aldehydes	coronary artery	4	70	10	0.00571429	0.00155908	0.0145657	0.82426	0.777701	-0.00163338	Gene body
Radiation	coronary artery	13	70	5	0.0371429	0.0199226	0.062678	0.885969	1.02361	0.000856857	Gene body
Other	obesity	169	87	43	0.0451751	0.0387439	0.0523283	7.90488e-46	3.72444	0.0330457	Gene body
Metal	obesity	60	87	15	0.045977	0.0352657	0.0587881	8.81881e-26	5.58878	0.0377503	Gene body
Nitro-PAH	obesity	245	87	34	0.0828262	0.0731411	0.0933456	1.22098e-60	3.44763	0.0588021	Gene body
PAH	obesity	367	87	41	0.102888	0.0931057	0.113326	1.30627e-79	3.12868	0.0700023	Gene body
ROS/NOS	obesity	42	87	8	0.0603448	0.0438337	0.0806965	3.17099e-15	4.4412	0.0467573	Gene body
Alkylating Agent	obesity	135	87	21	0.0738916	0.0623145	0.086858	7.53602e-30	3.11356	0.0501594	Gene body
DNA Damage Response Inhibitors	obesity	8	87	4	0.0229885	0.00997585	0.0447924	0.00856797	2.81348	0.0148177	Gene body
Drug Therapy	obesity	200	87	49	0.0469153	0.0407628	0.0536978	2.08514e-62	4.2359	0.0358397	Gene body
Heterocyclic Amine	obesity	60	87	14	0.0492611	0.0377987	0.0629569	8.24535e-21	4.40994	0.0380906	Gene body
Aromatic Amine	obesity	79	87	32	0.0283764	0.0225288	0.0352414	4.31099e-21	3.56171	0.0204094	Gene body
Nitrosamine	obesity	14	87	3	0.0536398	0.0296322	0.0883616	2.21487e-07	5.79195	0.0443787	Gene body
Aldehydes	obesity	17	87	10	0.0195402	0.0114231	0.0311019	0.000336173	2.65938	0.0121926	Gene body
Radiation	obesity	44	87	5	0.101149	0.0744612	0.133405	1.63413e-09	2.78756	0.0648634	Gene body
Other	type 2 diabetes	75	76	43	0.0229498	0.0180932	0.0286838	3.71127e-07	1.89208	0.0108204	Gene body
Metal	type 2 diabetes	22	76	15	0.0192982	0.0121326	0.0290727	0.000365365	2.34582	0.0110716	Gene body
Nitro-PAH	type 2 diabetes	116	76	34	0.0448916	0.0372342	0.0536003	4.68021e-10	1.86861	0.0208675	Gene body
PAH	type 2 diabetes	195	76	41	0.0625802	0.0543294	0.0716634	8.46879e-17	1.90299	0.0296949	Gene body
ROS/NOS	type 2 diabetes	12	76	8	0.0197368	0.0102389	0.0342223	0.214379	1.45257	0.00614934	Gene body
Alkylating Agent	type 2 diabetes	63	76	21	0.0394737	0.0304635	0.0502238	0.000138878	1.66329	0.0157415	Gene body
DNA Damage Response Inhibitors	type 2 diabetes	5	76	4	0.0164474	0.00536143	0.0379632	0.105861	2.01294	0.00827654	Gene body
Drug Therapy	type 2 diabetes	79	76	49	0.0212137	0.0168302	0.0263694	1.15905e-07	1.91535	0.0101381	Gene body
Heterocyclic Amine	type 2 diabetes	29	76	14	0.0272556	0.0183278	0.0389104	2.30968e-05	2.43997	0.0160852	Gene body
Aromatic Amine	type 2 diabetes	44	76	32	0.0180921	0.0131757	0.0242124	1.0406e-06	2.27086	0.010125	Gene body
Nitrosamine	type 2 diabetes	8	76	3	0.0350877	0.0152679	0.0679636	0.00143711	3.78872	0.0258266	Gene body
Aldehydes	type 2 diabetes	15	76	10	0.0197368	0.0110876	0.0323442	0.000658681	2.68614	0.0123892	Gene body
Radiation	type 2 diabetes	29	76	5	0.0763158	0.0517032	0.107765	0.000264447	2.10317	0.0400298	Gene body
Other	oral cleft	2	29	45	0.00153257	0.000185655	0.00552509	0.0336959	7.0117	0.00131399	Coding sequence
Metal	oral cleft	0	29	15	0	0	0.00844433	1	0	-0.000157364	Coding sequence
Nitro-PAH	oral cleft	0	29	34	0	0	0.00373427	1	0	-0.000436659	Coding sequence
PAH	oral cleft	2	29	43	0.00160385	0.000194293	0.00578153	0.239406	2.14486	0.000856084	Coding sequence
ROS/NOS	oral cleft	0	29	8	0	0	0.0157746	1	0	-0.000195337	Coding sequence
Alkylating Agent	oral cleft	0	29	21	0	0	0.00603897	1	0	-0.000404168	Coding sequence
DNA Damage Response Inhibitors	oral cleft	0	29	4	0	0	0.0313004	1	0	-6.44444e-05	Coding sequence
Drug Therapy	oral cleft	0	29	49	0	0	0.00259261	1	0	-0.000204932	Coding sequence
Heterocyclic Amine	oral cleft	0	29	14	0	0	0.00904476	1	0	-0.000208041	Coding sequence
Aromatic Amine	oral cleft	0	29	32	0	0	0.0039672	1	0	-0.000132082	Coding sequence
Nitrosamine	oral cleft	1	29	4	0.00862069	0.000218233	0.0470955	0.0222926	44.3603	0.00842636	Coding sequence
Aldehydes	oral cleft	0	29	10	0	0	0.0126397	1	0	-0.000152906	Coding sequence
Radiation	oral cleft	1	29	6	0.00574713	0.000145494	0.0316034	0.136469	6.8183	0.00490423	Coding sequence
Other	CHD	4	249	47	0.000341793	9.31346e-05	0.000874892	0.332313	1.56375	0.00012322	Coding sequence
Metal	CHD	0	249	15	0	0	0.000987164	1	0	-0.000157364	Coding sequence
Nitro-PAH	CHD	10	249	42	0.000956206	0.00045863	0.00175779	0.0290462	2.18982	0.000519547	Coding sequence
PAH	CHD	16	249	50	0.00128514	0.000734742	0.00208615	0.045653	1.71864	0.000537375	Coding sequence
ROS/NOS	CHD	0	249	8	0	0	0.00185013	1	0	-0.000195337	Coding sequence
Alkylating Agent	CHD	10	249	27	0.00148743	0.000713504	0.00273373	0.000524316	3.68023	0.00108326	Coding sequence
DNA Damage Response Inhibitors	CHD	0	249	4	0	0	0.00369684	1	0	-6.44444e-05	Coding sequence
Drug Therapy	CHD	7	249	55	0.000511135	0.000205527	0.00105285	0.0246647	2.49417	0.000306203	Coding sequence
Heterocyclic Amine	CHD	1	249	15	0.000267738	6.77851e-06	0.00149083	0.540269	1.28695	5.96964e-05	Coding sequence
Aromatic Amine	CHD	4	249	36	0.000446229	0.000121595	0.00114213	0.032386	3.37843	0.000314147	Coding sequence
Nitrosamine	CHD	1	249	4	0.00100402	2.54192e-05	0.0055812	0.175992	5.16646	0.000809683	Coding sequence
Aldehydes	CHD	0	249	10	0	0	0.00148038	1	0	-0.000152906	Coding sequence
Radiation	CHD	3	249	7	0.00172117	0.000355087	0.00502167	0.183399	2.04197	0.000878274	Coding sequence
Other	autism	1	90	44	0.000252525	6.39337e-06	0.00140617	0.579219	1.15534	3.39524e-05	Coding sequence
Metal	autism	0	90	15	0	0	0.00272877	1	0	-0.000157364	Coding sequence
Nitro-PAH	autism	1	90	35	0.00031746	8.03737e-06	0.00176749	1	0.727021	-0.000119199	Coding sequence
PAH	autism	8	90	48	0.00185185	0.000799827	0.00364561	0.0176478	2.47651	0.00110409	Coding sequence
ROS/NOS	autism	0	90	8	0	0	0.00511034	1	0	-0.000195337	Coding sequence
Alkylating Agent	autism	4	90	24	0.00185185	0.000504791	0.00473463	0.0121469	4.58189	0.00144768	Coding sequence
DNA Damage Response Inhibitors	autism	0	90	4	0	0	0.0101946	1	0	-6.44444e-05	Coding sequence
Drug Therapy	autism	1	90	50	0.000222222	5.62616e-06	0.00123751	0.602393	1.08437	1.72899e-05	Coding sequence
Heterocyclic Amine	autism	0	90	14	0	0	0.0029234	1	0	-0.000208041	Coding sequence
Aromatic Amine	autism	1	90	33	0.0003367	8.52448e-06	0.00187453	0.324505	2.54918	0.000204618	Coding sequence
Nitrosamine	autism	0	90	3	0	0	0.0135696	1	0	-0.000194333	Coding sequence
Aldehydes	autism	0	90	10	0	0	0.00409037	1	0	-0.000152906	Coding sequence
Radiation	autism	0	90	5	0	0	0.008164	1	0	-0.000842897	Coding sequence
Other	als	1	16	44	0.00142045	3.59621e-05	0.00788862	0.142635	6.49877	0.00120188	Coding sequence
Metal	als	0	16	15	0	0	0.0152528	1	0	-0.000157364	Coding sequence
Nitro-PAH	als	0	16	34	0	0	0.00675809	1	0	-0.000436659	Coding sequence
PAH	als	2	16	43	0.00290698	0.000352242	0.0104612	0.0945654	3.88755	0.00215921	Coding sequence
ROS/NOS	als	0	16	8	0	0	0.0284081	1	0	-0.000195337	Coding sequence
Alkylating Agent	als	0	16	21	0	0	0.0109188	1	0	-0.000404168	Coding sequence
DNA Damage Response Inhibitors	als	0	16	4	0	0	0.0560091	1	0	-6.44444e-05	Coding sequence
Drug Therapy	als	0	16	49	0	0	0.00469415	1	0	-0.000204932	Coding sequence
Heterocyclic Amine	als	0	16	14	0	0	0.0163334	1	0	-0.000208041	Coding sequence
Aromatic Amine	als	0	16	32	0	0	0.00717895	1	0	-0.000132082	Coding sequence
Nitrosamine	als	0	16	3	0	0	0.0739728	1	0	-0.000194333	Coding sequence
Aldehydes	als	0	16	10	0	0	0.0227917	1	0	-0.000152906	Coding sequence
Radiation	als	0	16	5	0	0	0.045064	1	0	-0.000842897	Coding sequence
Other	alzheimers	1	29	44	0.000783699	1.98413e-05	0.00435868	0.243407	3.58553	0.000565126	Coding sequence
Metal	alzheimers	0	29	15	0	0	0.00844433	1	0	-0.000157364	Coding sequence
Nitro-PAH	alzheimers	0	29	34	0	0	0.00373427	1	0	-0.000436659	Coding sequence
PAH	alzheimers	0	29	41	0	0	0.0030977	1	0	-0.000747765	Coding sequence
ROS/NOS	alzheimers	0	29	8	0	0	0.0157746	1	0	-0.000195337	Coding sequence
Alkylating Agent	alzheimers	0	29	21	0	0	0.00603897	1	0	-0.000404168	Coding sequence
DNA Damage Response Inhibitors	alzheimers	0	29	4	0	0	0.0313004	1	0	-6.44444e-05	Coding sequence
Drug Therapy	alzheimers	0	29	49	0	0	0.00259261	1	0	-0.000204932	Coding sequence
Heterocyclic Amine	alzheimers	0	29	14	0	0	0.00904476	1	0	-0.000208041	Coding sequence
Aromatic Amine	alzheimers	0	29	32	0	0	0.0039672	1	0	-0.000132082	Coding sequence
Nitrosamine	alzheimers	0	29	3	0	0	0.0415146	1	0	-0.000194333	Coding sequence
Aldehydes	alzheimers	0	29	10	0	0	0.0126397	1	0	-0.000152906	Coding sequence
Radiation	alzheimers	0	29	5	0	0	0.0251197	1	0	-0.000842897	Coding sequence
Other	adhd	0	24	43	0	0	0.00356811	1	0	-0.000218573	Coding sequence
Metal	adhd	0	24	15	0	0	0.0101946	1	0	-0.000157364	Coding sequence
Nitro-PAH	adhd	0	24	34	0	0	0.00451048	1	0	-0.000436659	Coding sequence
PAH	adhd	1	24	42	0.000992063	2.51166e-05	0.00551491	0.529533	1.3267	0.000244298	Coding sequence
ROS/NOS	adhd	0	24	8	0	0	0.0190295	1	0	-0.000195337	Coding sequence
Alkylating Agent	adhd	1	24	22	0.00189394	4.79492e-05	0.0105068	0.192203	4.68602	0.00148977	Coding sequence
DNA Damage Response Inhibitors	adhd	0	24	4	0	0	0.0376969	1	0	-6.44444e-05	Coding sequence
Drug Therapy	adhd	0	24	49	0	0	0.00313189	1	0	-0.000204932	Coding sequence
Heterocyclic Amine	adhd	0	24	14	0	0	0.0109188	1	0	-0.000208041	Coding sequence
Aromatic Amine	adhd	0	24	32	0	0	0.00479171	1	0	-0.000132082	Coding sequence
Nitrosamine	adhd	0	24	3	0	0	0.0499441	1	0	-0.000194333	Coding sequence
Aldehydes	adhd	0	24	10	0	0	0.0152528	1	0	-0.000152906	Coding sequence
Radiation	adhd	0	24	5	0	0	0.030273	1	0	-0.000842897	Coding sequence
Other	schizophrenia	1	99	44	0.000229568	5.81215e-06	0.0012784	0.614112	1.05031	1.09956e-05	Coding sequence
Metal	schizophrenia	0	99	15	0	0	0.00248101	1	0	-0.000157364	Coding sequence
Nitro-PAH	schizophrenia	2	99	36	0.000561167	6.79672e-05	0.00202564	0.671716	1.28514	0.000124508	Coding sequence
PAH	schizophrenia	7	99	47	0.00150441	0.000605056	0.00309718	0.0944236	2.01187	0.00075664	Coding sequence
ROS/NOS	schizophrenia	1	99	9	0.00112233	2.84146e-05	0.00623723	0.159755	5.74564	0.000926998	Coding sequence
Alkylating Agent	schizophrenia	1	99	22	0.000459137	1.16243e-05	0.00255546	0.585406	1.136	5.49687e-05	Coding sequence
DNA Damage Response Inhibitors	schizophrenia	0	99	4	0	0	0.0092721	1	0	-6.44444e-05	Coding sequence
Drug Therapy	schizophrenia	1	99	50	0.00020202	5.1147e-06	0.00112506	1	0.98579	-2.91214e-06	Coding sequence
Heterocyclic Amine	schizophrenia	0	99	14	0	0	0.00265799	1	0	-0.000208041	Coding sequence
Aromatic Amine	schizophrenia	2	99	34	0.000594177	7.19657e-05	0.00214471	0.0738809	4.49855	0.000462095	Coding sequence
Nitrosamine	schizophrenia	0	99	3	0	0	0.0123437	1	0	-0.000194333	Coding sequence
Aldehydes	schizophrenia	0	99	10	0	0	0.00371921	1	0	-0.000152906	Coding sequence
Radiation	schizophrenia	0	99	5	0	0	0.00742458	1	0	-0.000842897	Coding sequence
Other	coronary artery	1	70	44	0.000324675	8.22003e-06	0.00180763	0.489966	1.48543	0.000106102	Coding sequence
Metal	coronary artery	0	70	15	0	0	0.00350705	1	0	-0.000157364	Coding sequence
Nitro-PAH	coronary artery	0	70	34	0	0	0.00154875	0.632319	0	-0.000436659	Coding sequence
PAH	coronary artery	5	70	45	0.0015873	0.000515587	0.00370031	0.0902915	2.12273	0.000839536	Coding sequence
ROS/NOS	coronary artery	0	70	8	0	0	0.00656564	1	0	-0.000195337	Coding sequence
Alkylating Agent	coronary artery	0	70	21	0	0	0.0025063	1	0	-0.000404168	Coding sequence
DNA Damage Response Inhibitors	coronary artery	0	70	4	0	0	0.0130882	1	0	-6.44444e-05	Coding sequence
Drug Therapy	coronary artery	0	70	49	0	0	0.0010749	1	0	-0.000204932	Coding sequence
Heterocyclic Amine	coronary artery	0	70	14	0	0	0.00375709	1	0	-0.000208041	Coding sequence
Aromatic Amine	coronary artery	0	70	32	0	0	0.00164547	1	0	-0.000132082	Coding sequence
Nitrosamine	coronary artery	0	70	3	0	0	0.0174127	1	0	-0.000194333	Coding sequence
Aldehydes	coronary artery	0	70	10	0	0	0.00525597	1	0	-0.000152906	Coding sequence
Radiation	coronary artery	0	70	5	0	0	0.0104843	1	0	-0.000842897	Coding sequence
Other	obesity	3	87	44	0.000783699	0.000161647	0.00228858	0.0528239	3.58553	0.000565126	Coding sequence
Metal	obesity	0	87	15	0	0	0.00282274	1	0	-0.000157364	Coding sequence
Nitro-PAH	obesity	0	87	34	0	0	0.00124631	0.644977	0	-0.000436659	Coding sequence
PAH	obesity	1	87	42	0.000273673	6.92877e-06	0.00152385	0.535764	0.365987	-0.000474093	Coding sequence
ROS/NOS	obesity	0	87	8	0	0	0.00528609	1	0	-0.000195337	Coding sequence
Alkylating Agent	obesity	1	87	22	0.000522466	1.32276e-05	0.00290752	0.538713	1.29269	0.000118298	Coding sequence
DNA Damage Response Inhibitors	obesity	0	87	4	0	0	0.0105442	1	0	-6.44444e-05	Coding sequence
Drug Therapy	obesity	2	87	51	0.000450755	5.45932e-05	0.00162732	0.230913	2.19953	0.000245823	Coding sequence
Heterocyclic Amine	obesity	0	87	14	0	0	0.00302405	1	0	-0.000208041	Coding sequence
Aromatic Amine	obesity	1	87	33	0.000348311	8.81842e-06	0.00193912	0.315613	2.63708	0.000216229	Coding sequence
Nitrosamine	obesity	0	87	3	0	0	0.0140342	1	0	-0.000194333	Coding sequence
Aldehydes	obesity	0	87	10	0	0	0.00423111	1	0	-0.000152906	Coding sequence
Radiation	obesity	0	87	5	0	0	0.00844433	1	0	-0.000842897	Coding sequence
Other	type 2 diabetes	1	76	44	0.000299043	7.57109e-06	0.00166502	0.518567	1.36816	8.04702e-05	Coding sequence
Metal	type 2 diabetes	1	76	16	0.000822368	2.08203e-05	0.00457334	0.174173	5.22589	0.000665004	Coding sequence
Nitro-PAH	type 2 diabetes	0	76	34	0	0	0.00142657	0.634833	0	-0.000436659	Coding sequence
PAH	type 2 diabetes	3	76	44	0.000897129	0.000185048	0.00261953	0.743444	1.19975	0.000149364	Coding sequence
ROS/NOS	type 2 diabetes	0	76	8	0	0	0.00604887	1	0	-0.000195337	Coding sequence
Alkylating Agent	type 2 diabetes	0	76	21	0	0	0.00230866	1	0	-0.000404168	Coding sequence
DNA Damage Response Inhibitors	type 2 diabetes	0	76	4	0	0	0.0120611	1	0	-6.44444e-05	Coding sequence
Drug Therapy	type 2 diabetes	0	76	49	0	0	0.000990079	1	0	-0.000204932	Coding sequence
Heterocyclic Amine	type 2 diabetes	0	76	14	0	0	0.00346099	1	0	-0.000208041	Coding sequence
Aromatic Amine	type 2 diabetes	0	76	32	0	0	0.00151566	1	0	-0.000132082	Coding sequence
Nitrosamine	type 2 diabetes	0	76	3	0	0	0.0160491	1	0	-0.000194333	Coding sequence
Aldehydes	type 2 diabetes	0	76	10	0	0	0.00484203	1	0	-0.000152906	Coding sequence
Radiation	type 2 diabetes	0	76	5	0	0	0.00966061	1	0	-0.000842897	Coding sequence

## Sheet: Table S4
Table S4: Gene ontology analysis for 692 genes containing coding sequence variants in PAH-treated iPSCs
GeneSet	N_genes	N_overlap	p	adjP	genes
GO_NEURON_PROJECTION	1295	75	2.22075e-06	0.00222297	ADC:LPHN2:SORT1:CHRNB2:INSRR:USH2A:CUBN:VIM:ABI1:CHAT:CNNM1:CYP17A1:OR5T2:CHRM1:MAP6:HTR3B:KCNA6:GNB3:GRIN2B:KIF5A:CEP290:NIN:BDKRB1:ANKRD9:APBA2:NMB:CNGB1:CNTNAP4:DLG4:MYO15A:RARA:C1QL1:CRHR1:MAPT:SCN4A:USH1G:LOXHD1:UNC13A:SPTBN4:KCNN4:DMWD:SLC8A2:KCNC3:SHANK1:DPYSL5:HNMT:ALS2:EPHA4:DOCK10:AHCY:SLC32A1:TIAM1:TSPEAR:CACNG2:MAP4:ADRA2C:PROM1:MAPK10:PTPN13:GRIA2:MYO10:HCN1:ITGA2:PEX6:UTRN:VIP:SYNJ2…
GO_NEURON_PART	1700	91	4.59118e-06	0.00459577	ARID1A:ADC:SLC6A9:LPHN2:SORT1:SYT6:CHRNB2:INSRR:USH2A:CUBN:VIM:ABI1:CHAT:CNNM1:PITX3:CYP17A1:ADRB1:OR5T2:CHRM1:MAP6:HTR3B:KCNA6:GNB3:GRIN2B:KIF5A:PPFIA2:CEP290:RPLP0:NIN:BDKRB1:ANKRD9:APBA2:NMB:BAIAP3:CNGB1:CNTNAP4:DLG4:MYO15A:RARA:C1QL1:CRHR1:MAPT:SCN4A:USH1G:LOXHD1:UNC13A:SPTBN4:KCNN4:DMWD:SLC8A2:GRIN2D:KCNC3:SHANK1:DPYSL5:HNMT:ALS2:EPHA4:DOCK10:AHCY:SLC32A1:TIAM1:TMPRSS3:TSPEAR:CACNG2:MAP4:CAC…
GO_PLASMA_MEMBRANE_REGION	1181	67	1.5712e-05	0.0157277	MACF1:SLC6A9:SYT6:ADAM30:IL6R:CHRNB2:HMCN1:USH2A:CUBN:ABI1:ABCC2:ADRB1:KCNQ1:CD44:RAPSN:CHRM1:SLC22A9:EHD1:PITPNM1:FOLR1:HTR3B:GRIN2B:SLCO1B3:ATP7B:MAPK3:CNGB1:CNTNAP4:DLG4:MAPT:TMEM235:PARD6G:APC2:PKN1:UNC13A:SLC8A2:GRIN2D:KCNC3:SHANK1:CYS1:EPHA4:KCNE4:FERMT1:PTGIS:TIAM1:TSPEAR:CACNG2:FGD5:PRKAR2A:CACNA1D:PLXND1:SLITRK3:TNIK:ADRA2C:PROM1:GRIA2:SLC6A18:MYO10:CDH9:ADRA1B:UTRN:GNA12:FSCN1:PKD1L1:GR…
GO_CALCIUM_ION_BINDING	683	45	1.26059e-05	0.0207366	MACF1:SYT6:ANXA9:TCHH:RPTN:FLG:HMCN1:CUBN:PLCB3:EHD1:PITPNM1:DHH:GNPTAB:CAMKK2:PITPNM2:NIN:SMOC1:RASGRP1:PLCB2:BAIAP3:FBN3:PRKCSH:CD97:UNC13A:RYR1:LTBP4:MEGF8:CBLC:DYSF:SLC25A12:TTN:COL20A1:CELSR3:STAB1:SLIT2:FAT4:ANXA10:LPCAT1:CDH9:PCDHA13:PCDHB5:PCDHGB4:SMOC2:PCLO:CRB2

## Sheet: Table S5
Table S5: Gene ontology analysis for 2,061 genes containing coding sequence variants in all chemical-treated iPSCs
GeneSet	N_genes	N_overlap	p	adjP	genes
GO_NEURON_PROJECTION_GUIDANCE	270	55	1.58909e-08	0.000116798	DRAXIN:RAP1GAP:EPHA8:LYPLA2:EPHA10:SPTA1:NFASC:ENAH:NRP1:EGR2:DPYSL4:B3GNT1:DSCAML1:ROBO3:LRP1:KIF5A:FOXG1:NKX2-1:SPTB:NRXN3:SPTBN5:ISL2:MAPK3:DOK4:NTN1:MAPK7:WNT3:PTPRM:SEMA6B:ZSWIM4:SPTBN4:MEGF8:ARHGAP35:DPYSL5:SOS1:NRP2:EPHA4:GPC1:DSCAM:PLXNB2:CNTN6:CELSR3:SEMA3F:PLXND1:SLIT2:ZSWIM6:CYFIP2:SLIT3:EPHA7:GRB10:EPHB4:SMO:DPYSL2:PTK2:FAM129B
GO_SENSORY_ORGAN_MORPHOGENESIS	251	51	5.70669e-08	0.000419441	GRHL3:ARID1A:BCAR3:COL11A1:CRB1:RBP4:PITX3:USH1C:FJX1:MYO7A:WNT1:LRIG3:CEP290:RPGRIP1:FOXG1:TRPM1:STRC:MAPK3:NTN1:MYO15A:STAT3:SOX9:SDK2:USH1G:PTPRM:SOX11:OTX1:MYO3B:COL5A2:JAG1:DSCAM:BCR:CCDC66:PVRL3:GATA2:PRKCI:PROM1:WDR19:NIPBL:HCN1:FBN2:RING1:PTK7:HIPK2:FGFR1:RP1:CHD7:EYA1:FZD6:ZHX2:TOPORS
GO_CELL_MORPHOGENESIS_INVOLVED_IN_NEURON_DIFFERENTIATION	573	92	9.82156e-08	0.000721885	DRAXIN:RAP1GAP:EPHA8:LYPLA2:EPHA10:MACF1:SZT2:CHRNB2:SPTA1:NFASC:ENAH:ABI1:NRP1:EGR2:VCL:KNDC1:B3GNT1:SSH3:MAP6:MYO7A:PAK1:DSCAML1:ROBO3:LRP1:KIF5A:DCLK1:FARP1:FOXG1:NKX2-1:ATL1:NIN:SPTB:NRXN3:SPTBN5:STRC:ISL2:EEF2K:MAPK3:DOK4:DLG4:NTN1:TRPV2:MAPK7:MAPT:WNT3:PTPRM:NEDD4L:SEMA6B:ZSWIM4:ANKRD27:SPTBN4:MEGF8:APOE:ARHGAP35:SHANK1:DPYSL5:SOS1:CTNNA2:NR4A2:HECW2:ALS2:NRP2:EPHA4:DOCK10:GPC1:TIAM1:DSCAM:…
GO_CELL_MORPHOGENESIS_INVOLVED_IN_DIFFERENTIATION	723	110	1.01418e-07	0.000745422	VWA1:DRAXIN:CASP9:RCC2:RAP1GAP:EPHA8:LYPLA2:EPHA10:MACF1:SZT2:CHRNB2:SPTA1:NFASC:ENAH:ABI1:NRP1:EGR2:VCL:KNDC1:B3GNT1:SSH3:MAP6:MYO7A:PAK1:DSCAML1:ROBO3:ITGB7:ZNF385A:LRP1:KIF5A:DCLK1:FARP1:FOXG1:NKX2-1:ATL1:NIN:SPTB:NRXN3:SPTBN5:STRC:ISL2:EEF2K:MAPK3:DOK4:DLG4:NTN1:TRPV2:MAPK7:MAPT:WNT3:UNC13D:PTPRM:NEDD4L:SEMA6B:ZSWIM4:ANKRD27:SIPA1L3:SPTBN4:MEGF8:APOE:ARHGAP35:SHANK1:MATN3:DPYSL5:SOS1:CTNNA2:N…
GO_CELL_PART_MORPHOGENESIS	671	103	1.67809e-07	0.0012334	DRAXIN:MUL1:RAP1GAP:EPHA8:LYPLA2:WASF2:EPHA10:MACF1:SZT2:CHRNB2:NES:SPTA1:NFASC:ENAH:ABI1:NRP1:EGR2:VCL:DPYSL4:KNDC1:CD44:B3GNT1:SSH3:MAP6:PAK1:DSCAML1:ROBO3:LRP1:KIF5A:DCLK1:FARP1:FOXG1:NUBPL:NKX2-1:ATL1:NIN:SPTB:NRXN3:SPTBN5:ISL2:EEF2K:MAPK3:DOK4:DLG4:NTN1:GAS7:TRPV2:MAPK7:MAPT:WNT3:PTPRM:IMPACT:NEDD4L:SEMA6B:ZSWIM4:UNC13A:ANKRD27:SPTBN4:MEGF8:APOE:OPA3:ARHGAP35:SHANK1:ITSN2:DPYSL5:SOS1:CTNNA2:…
GO_AXON_DEVELOPMENT	502	82	2.34185e-07	0.00172126	DRAXIN:RAP1GAP:EPHA8:LYPLA2:EPHA10:MACF1:SZT2:PTPRF:CHRNB2:SPTA1:NFASC:ENAH:NRP1:EGR2:VCL:B3GNT1:SSH3:FOLR1:MAP6:PAK1:DSCAML1:ROBO3:LRP1:KIF5A:DCLK1:FOXG1:NKX2-1:ATL1:NIN:SPTB:NRXN3:SPTBN5:ISL2:MAPK3:DOK4:NTN1:TRPV2:MAPK7:MAPT:WNT3:PTPRM:SEMA6B:ZSWIM4:SPTBN4:MEGF8:APOE:ARHGAP35:DPYSL5:SOS1:CTNNA2:NR4A2:ALS2:NRP2:EPHA4:GPC1:TIAM1:DSCAM:ADARB1:PLXNB2:CNTN6:CELSR3:SEMA3F:PLXND1:SLITRK3:SLIT2:COL25A1…
GO_NEURON_DIFFERENTIATION	1328	177	2.54598e-07	0.00187129	TP73:PTCHD2:DRAXIN:MUL1:RAP1GAP:WNT4:EPHA8:LYPLA2:EPHA10:MACF1:SZT2:PTPRF:GFI1:CHRNB2:SPTA1:ASPM:CRB1:NFASC:USH2A:ENAH:VIM:ABI1:NRP1:EGR2:VCL:PITX3:DPYSL4:KNDC1:USH1C:EHD1:B3GNT1:SSH3:FOLR1:MAP6:MYO7A:PAK1:DSCAML1:DDX6:ROBO3:WNK1:WNT1:FAIM2:LRP1:KIF5A:CEP290:DCLK1:FARP1:RPGRIP1:FOXG1:NKX2-1:ATL1:NIN:SPTB:NRXN3:TRPM1:SPTBN5:STRC:ISL2:KIAA1024:IFT140:EEF2K:TBX6:MAPK3:DOK4:CNGB1:DLG4:NTN1:GAS7:TRPV2…
GO_PHOTORECEPTOR_CELL_DIFFERENTIATION	61	20	2.816e-07	0.00206976	CRB1:USH1C:MYO7A:CEP290:RPGRIP1:TRPM1:IFT140:CNGB1:STAT3:SOX9:SDK2:CRX:DSCAM:CCDC66:PRKCI:PROM1:HCN1:RP1L1:RP1:TOPORS
GO_CELLULAR_COMPONENT_MORPHOGENESIS	1107	152	3.22805e-07	0.00237262	VWA1:DRAXIN:CASP9:RCC2:MUL1:RAP1GAP:EPHA8:LYPLA2:MYOM3:WASF2:EPHA10:MACF1:SZT2:STRIP1:CHRNB2:NES:SPTA1:NFASC:ENAH:OBSCN:ABI1:NRP1:EGR2:VCL:NRAP:DPYSL4:KNDC1:ADAM8:CD44:MYBPC3:B3GNT1:SSH3:MAP6:MYO7A:PAK1:DSCAML1:BCL9L:ROBO3:FMNL3:ITGB7:ZNF385A:LRP1:KIF5A:FGD6:DCLK1:FARP1:MYH6:FOXG1:NUBPL:NKX2-1:ATL1:NIN:SPTB:NRXN3:SPTBN5:STRC:ISL2:EEF2K:MAPK3:DOK4:CDH15:GP1BA:DLG4:NTN1:GAS7:TRPV2:MAPK7:CCL7:KRT19:…
GO_BIOLOGICAL_ADHESION	1376	181	4.51581e-07	0.00331912	RCC2:PLA2G2F:WNT4:EPHA8:SLC9A1:ZC3H12A:MACF1:PTPRF:STXBP3:CD58:ANXA9:CRNN:IL6R:SPTA1:RC3H1:HMCN1:CRB1:NFASC:LAMB3:ITPKB:RSU1:NRP1:VCL:SFTPD:SORBS1:COL17A1:ADAM8:CD44:MYBPC3:CD6:CD5:CCDC88B:SIPA1:PAK1:DLG2:DSCAML1:ROBO3:WNK1:VWF:CLSTN3:SSPN:WNT1:KRT18:ITGB7:ITGA5:LRP1:PPFIA2:ATP4B:NRXN3:RASGRP1:STRC:PKD1:NFAT5:CNTNAP4:PIEZO1:CDH15:GP1BA:ALOX12:DLG4:NLGN2:NTN1:MAPK7:RARA:STAT5B:ITGA2B:SKAP1:COL1A1:…
GO_NEURON_DEVELOPMENT	1082	148	5.84215e-07	0.00429398	DRAXIN:MUL1:RAP1GAP:EPHA8:LYPLA2:EPHA10:MACF1:SZT2:PTPRF:GFI1:CHRNB2:SPTA1:CRB1:NFASC:ENAH:VIM:ABI1:NRP1:EGR2:VCL:PITX3:DPYSL4:KNDC1:USH1C:EHD1:B3GNT1:SSH3:FOLR1:MAP6:MYO7A:PAK1:DSCAML1:ROBO3:WNK1:LRP1:KIF5A:CEP290:DCLK1:FARP1:RPGRIP1:FOXG1:NKX2-1:ATL1:NIN:SPTB:NRXN3:TRPM1:SPTBN5:STRC:ISL2:KIAA1024:IFT140:EEF2K:TBX6:MAPK3:DOK4:CNGB1:DLG4:NTN1:GAS7:TRPV2:MAPK7:C1QL1:MAPT:WNT3:PPP1R9B:USH1G:PTPRM:V…
GO_EYE_PHOTORECEPTOR_CELL_DIFFERENTIATION	44	16	8.94314e-07	0.00657321	CRB1:USH1C:MYO7A:CEP290:RPGRIP1:TRPM1:STAT3:SOX9:SDK2:DSCAM:CCDC66:PRKCI:PROM1:HCN1:RP1:TOPORS
GO_NEUROGENESIS	1572	200	1.15839e-06	0.00851419	PRDM16:TP73:PTCHD2:DRAXIN:SPEN:MUL1:RAP1GAP:WNT4:EPHA8:LYPLA2:EPHA10:MACF1:SZT2:PTPRF:GFI1:CHRNB2:SPTA1:ASPM:CRB1:NFASC:SLC45A3:USH2A:ENAH:NUP133:VIM:ABI1:NRP1:EGR2:VCL:PITX3:DPYSL4:KNDC1:ABCC8:USH1C:MYRF:EHD1:B3GNT1:SSH3:FOLR1:MAP6:MYO7A:PAK1:DSCAML1:DDX6:ROBO3:WNK1:WNT1:FAIM2:LRP1:KIF5A:CEP290:DCLK1:FARP1:RPGRIP1:FOXG1:NKX2-1:ATL1:NIN:SYNE2:SPTB:NRXN3:TRPM1:SPTBN5:STRC:ISL2:KIAA1024:IFT140:EEF2…
GO_ANATOMICAL_STRUCTURE_FORMATION_INVOLVED_IN_MORPHOGENESIS	1061	144	1.30554e-06	0.00959572	CASP9:HSPG2:WNT4:MYOM3:GRHL3:ARID1A:WASF2:ZC3H12A:STIL:COL11A1:NPR1:RC3H1:NFASC:LAMB3:PTPN14:OBSCN:ABI1:NRP1:EGR2:RBP4:NFKB2:NRAP:KNDC1:ADAM8:RNH1:CTR9:ABCC8:E2F8:FJX1:EXT2:MYBPC3:EHD1:FOLR1:NANOG:FOXJ2:WNT1:FMNL3:FAIM2:KRT1:ZNF385A:ITGA5:CEP290:APAF1:STARD13:COL4A2:MYH6:NKX2-1:VASH1:WARS:KIAA1024:PALB2:TBX6:MAPK3:MMP15:SMPD3:MAPK7:RARA:KRT19:STAT3:MEOX1:WNT3:HOXB13:COL1A1:AXIN2:SOX9:SDK2:UNC13D:…
GO_CELL_CELL_ADHESION	806	113	4.20503e-06	0.030907	PLA2G2F:WNT4:ZC3H12A:PTPRF:STXBP3:CD58:ANXA9:CRNN:IL6R:SPTA1:RC3H1:HMCN1:CRB1:NFASC:ITPKB:VCL:SFTPD:ADAM8:CD44:CD6:CD5:CCDC88B:PAK1:DLG2:DSCAML1:ROBO3:WNK1:CLSTN3:WNT1:KRT18:ITGB7:ITGA5:NRXN3:RASGRP1:PKD1:NFAT5:PIEZO1:CDH15:GP1BA:ALOX12:DLG4:NLGN2:NTN1:MAPK7:RARA:STAT5B:ITGA2B:SKAP1:SOX9:SDK2:PTPRM:DSC1:DSG3:PIP5K1C:TNFSF9:VAV1:LPHN1:RASAL3:IL12RB1:NFKBID:TARM1:LILRB1:LILRB4:EPCAM:CTNNA2:MARCH7:J…
GO_ANIMAL_ORGAN_MORPHOGENESIS	1022	137	4.61187e-06	0.0338972	VWA1:ARHGEF19:WNT4:MYOM3:GRHL3:RPS6KA1:ARID1A:STIL:BCAR3:COL11A1:TBX15:CRB1:NRP1:RBP4:PITX3:USH1C:FJX1:ALX4:MYBPC3:PSMC3:FOLR1:SERPINH1:MYO7A:DSCAML1:FLI1:ARID2:WNT1:LRIG3:CEP290:RPGRIP1:PSMB11:MYH6:FOXG1:NKX2-1:TRPM1:STRC:IFT140:PKD1:PALB2:MAPK3:SMPD3:ANKRD11:NTN1:MYO15A:RARA:STAT3:HOXB13:COL1A1:CLTC:AXIN2:SOX9:SDK2:USH1G:PTPRM:GATA6:INSR:RYR1:MEGF8:CRX:SHANK1:SOX11:MATN3:IFT172:SOS1:OTX1:CTNNA2…
GO_SENSORY_ORGAN_DEVELOPMENT	533	81	5.15418e-06	0.0378832	PRDM16:GRHL3:ARID1A:BCAR3:COL11A1:NES:CRB1:USH2A:VIM:NRP1:RBP4:PITX3:KCNQ1:USH1C:FJX1:MYO7A:WNT1:CDK4:LRIG3:CEP290:RPGRIP1:FOXG1:SMOC1:TRPM1:MEIS2:STRC:IFT140:MAPK3:NTN1:MYO15A:RAB11FIP4:RARA:STAT3:SOX9:SDK2:USH1G:SMCHD1:PTPRM:SIPA1L3:BLOC1S3:ARHGAP35:SOX11:KCNK3:SOS1:OTX1:RAB3GAP1:GPD2:MYO3B:COL5A2:WNT10A:JAG1:DSCAM:BCR:LIMK2:IMPDH2:CCDC66:MITF:PVRL3:GATA2:PRKCI:ACTL6A:PROM1:WDR19:LEF1:FAT4:LPCA…
GO_PLASMA_MEMBRANE_REGION	1181	165	3.00717e-08	3.01017e-05	SLC2A5:SH2D5:SLC9A1:MACF1:SLC6A9:CYP4A11:STXBP3:SYT6:ADAM30:IL6R:CHRNB2:HMCN1:ASPM:CRB1:USH2A:DISP1:CUBN:ABI1:MASTL:NRP1:FRMPD2:OPN4:ABCC2:ADRB1:KCNQ1:CNGA4:OTOG:CD44:SLC1A2:RAPSN:SYT7:SLC3A2:CHRM1:SLC22A6:SLC22A9:EHD1:PITPNM1:FOLR1:MYO7A:PAK1:DLG2:HTR3B:ARHGAP32:CLSTN3:GRIN2B:SLCO1B3:SSPN:FAIM2:ITGA5:LRP1:CABP1:KL:ATP7B:SYNE2:TSHR:SPTBN5:PKD1:MAPK3:CNGB1:CALB2:CNTNAP4:PIEZO1:CDH15:DLG4:NLGN2:SHI…
GO_NEURON_PROJECTION	1295	165	9.92554e-06	0.00993547	ATP13A2:MUL1:EPHA8:ADC:EPHA10:PTPRF:LPHN2:SORT1:CHRNB2:HCN3:INSRR:SPTA1:RGS8:NFASC:USH2A:EXOC8:CUBN:VIM:ABI1:KIF5B:NRP1:CHAT:OPN4:HTR7:CNNM1:CYP17A1:KNDC1:CALCA:USH1C:SLC1A2:OR5T2:SYT7:CHRM1:MAP6:MYO7A:PAK1:DLG2:HTR3B:DSCAML1:ROBO3:ARHGAP32:KCNA6:GNB3:GRIN2B:ZNF385A:LRP1:KIF5A:CEP290:SACS:FARP1:RPGRIP1:ADCY4:ATL1:NIN:BDKRB1:ANKRD9:APBA2:SPTBN5:STRC:NMB:IFT140:EEF2K:CNGB1:CALB2:CNTNAP4:DLG4:SHISA6…
GO_NEURON_PART	1700	207	1.44405e-05	0.0144549	CROCC:ATP13A2:MUL1:SH2D5:EPHA8:ARID1A:ADC:EPHA10:PTPRF:SLC6A9:LPHN2:STXBP3:SORT1:SYT6:CHRNB2:HCN3:INSRR:SPTA1:RGS8:CRB1:NFASC:USH2A:EXOC8:CUBN:VIM:ABI1:KIF5B:NRP1:CHAT:OPN4:HTR7:CNNM1:PITX3:CYP17A1:ADRB1:KNDC1:CALCA:ABCC8:USH1C:SLC1A2:OR5T2:SYT7:CHRM1:MAP6:MYO7A:PAK1:DLG2:HTR3B:DSCAML1:ROBO3:ARHGAP32:KCNA6:GNB3:ENO2:CLSTN3:GRIN2B:ZNF385A:LRP1:KIF5A:PPFIA2:CEP290:RPLP0:CABP1:SACS:DCLK1:FARP1:RPGRI…
GO_POSTSYNAPTIC_SPECIALIZATION_MEMBRANE	101	23	3.79094e-05	0.0379473	CHRNB2:ADRB1:RAPSN:CHRM1:DLG2:CLSTN3:GRIN2B:DLG4:NLGN2:SHISA6:CACNG5:GRIN2D:CACNG8:TIAM1:CACNG2:PVRL3:SLITRK3:NLGN1:ADRA2C:CDH10:GRIA1:EPHA7:ADCY1
GO_ADENYL_NUCLEOTIDE_BINDING	1516	202	3.36551e-08	5.53626e-05	UBE2J2:ATP13A2:EPHA8:RPS6KA1:MAP3K6:TSSK3:EPHA10:SCP2:NPR1:CLK2:HCN3:INSRR:SOAT1:DNAH14:ITPKB:OBSCN:PFKP:YME1L1:MASTL:KIF5B:BMS1:IPMK:HK1:ABCC2:CNGA4:ABCC8:PSMC3:DAK:CDC42BPG:EHD1:PC:MYO7A:PAK1:SIK3:DDX6:NLRX1:WNK1:ABCC9:KIF5A:PIP4K2C:CDK4:IRAK3:CCT2:APAF1:TDG:ACACB:MVK:OAS3:CAMKK2:DNAH10:DCLK1:DGKH:ATP7B:NEK5:ATP11A:MYH6:ADCY4:NUBPL:HSPA2:WARS:PAK6:STARD9:CKMT1B:CLPX:KIF7:CLCN7:NUBP2:SMG1:ACSM3:…
GO_CALCIUM_ION_BINDING	683	103	4.00192e-07	0.000658316	PLA2G2F:HSPG2:MACF1:SYT6:ANXA9:TCHH:RPTN:FLG:CRNN:SPTA1:CACNA1E:HMCN1:CRB1:CUBN:ADAM8:SYT7:PLCB3:EHD1:PITPNM1:CLSTN3:DHH:ESYT1:LRP1:GNPTAB:CABP1:CAMKK2:PITPNM2:NIN:SMOC1:RYR3:RASGRP1:PLCB2:PLA2G4B:BAIAP3:EEF2K:CALB2:CDH15:ALOX15B:EFCAB5:RAB11FIP4:DSC1:DSG3:FBN3:PRKCSH:CD97:UNC13A:RYR1:LTBP4:MEGF8:CBLC:CABP5:HRC:RCN3:TPO:MATN3:ITSN2:CGREF1:EHD3:LTBP1:RASGRP3:DYSF:LRP1B:GPD2:SLC25A12:TTN:DNER:SNED1…
GO_DRUG_BINDING	1694	213	1.1738e-06	0.0019309	UBE2J2:ATP13A2:EPHA8:RPS6KA1:MAP3K6:TSSK3:EPHA10:NPR1:CHRNB2:CLK2:INSRR:XPR1:DNAH14:ITPKB:OBSCN:PFKP:CUBN:YME1L1:MASTL:KIF5B:BMS1:IPMK:HK1:ABCC2:HIF1AN:CYP17A1:ABCC8:PSMC3:TCN1:DAK:CDC42BPG:EHD1:PC:FOLR1:MYO7A:PAK1:SIK3:DDX6:NLRX1:WNK1:GRIN2B:ABCC9:KIF5A:PIP4K2C:CDK4:IRAK3:CCT2:APAF1:TDG:ACACB:MVK:OAS3:CAMKK2:DNAH10:DCLK1:DGKH:ATP7B:NEK5:ATP11A:MYH6:ADCY4:NUBPL:HSPA2:WARS:PAK6:STARD9:CKMT1B:CLPX:…
GO_EXTRACELLULAR_MATRIX_STRUCTURAL_CONSTITUENT	160	34	3.15889e-06	0.00519637	VWA1:HSPG2:COL11A1:HMCN1:LAMB3:COL17A1:MUC5AC:VWF:COL4A2:CILP:COL1A1:LAMA3:FBN3:LTBP4:PXDN:MATN3:LTBP1:COL5A2:COL6A3:LAMA5:COL9A3:COL6A2:COL7A1:COL6A5:COL6A6:COL25A1:FBN2:COL23A1:TNXB:COL19A1:ELN:PCOLCE:MUC17:TNC
GO_EXTRACELLULAR_MATRIX_STRUCTURAL_CONSTITUENT_CONFERRING_TENSILE_STRENGTH	41	14	1.005e-05	0.0165323	COL11A1:COL17A1:COL4A2:COL1A1:COL5A2:COL6A3:COL9A3:COL6A2:COL7A1:COL6A5:COL6A6:COL25A1:COL23A1:COL19A1
GO_MOTOR_ACTIVITY	135	29	1.30978e-05	0.0215459	CGN:DNAH14:KIF5B:MYO7A:KIF5A:DNAH10:MYH6:DNAL1:STARD9:CGNL1:KIF7:DNAH3:DNAH9:MYO15A:KIF18B:DNAH17:MYO7B:MYO3B:KIF16B:KIF9:DNAH1:DNAH12:MYO10:KIF20A:DNAH8:KLC4:DYNC1I1:WDR60:KIFC2
GO_RIBONUCLEOTIDE_BINDING	1857	222	2.33405e-05	0.0383951	UBE2J2:ATP13A2:EPHA8:RPS6KA1:MAP3K6:TSSK3:GNL2:EPHA10:SCP2:NPR1:CLK2:HCN3:INSRR:SOAT1:DNAH14:ITPKB:OBSCN:PFKP:YME1L1:MASTL:KIF5B:BMS1:IPMK:HK1:ABCC2:CNGA4:ABCC8:PSMC3:DAK:CDC42BPG:EHD1:PC:MYO7A:PAK1:SIK3:DDX6:NLRX1:WNK1:ABCC9:KIF5A:PIP4K2C:CDK4:IRAK3:CCT2:APAF1:TDG:ACACB:MVK:OAS3:CAMKK2:DNAH10:DCLK1:DGKH:ATP7B:NEK5:ATP11A:MYH6:PCK2:ADCY4:NUBPL:ATL1:NIN:HSPA2:WARS:SCG5:PAK6:STARD9:CKMT1B:CLPX:KIF7…

## Sheet: Table S6
Table S6: Gene ontology analysis of obesity and type 2 diabetes gene sets
Disease Gene Set	GeneSet	N_genes	N_overlap	p	adjP	genes
Obesity	GO_POSITIVE_REGULATION_OF_MULTICELLULAR_ORGANISMAL_PROCESS	1683	22	1.65095e-06	0.0121345	TAL1:NEGR1:HIF1AN:TCF7L2:BDNF:CADM1:PRKD1:GPRC5B:ATP2A1:CBLN1:MC4R:CREB1:ERBB4:RARB:ETV5:SCARB2:FOXO3:PARK2:ASB4:LINGO2:EPB41L4B:TLR4
Obesity	GO_REGULATORY_REGION_NUCLEIC_ACID_BINDING	926	15	8.50462e-06	0.0139901	TAL1:TCF7L2:RPTOR:ZC3H4:CREB1:ERBB4:ZFP64:ETS2:RARB:ETV5:TFAP2B:FOXO3:PARK2:HNF4G:LMX1B
Obesity	GO_SEQUENCE_SPECIFIC_DOUBLE_STRANDED_DNA_BINDING	854	14	1.5487e-05	0.0254761	TAL1:TCF7L2:RPTOR:ZC3H4:CREB1:ZFP64:ETS2:RARB:ETV5:TFAP2B:FOXO3:PARK2:HNF4G:LMX1B
Type 2 Diabetes	GO_INSULIN_SECRETION	205	12	2.59012e-11	1.90374e-07	TCF7L2:KCNJ11:MTNR1B:HNF1A:HNF1B:MC4R:GIPR:IRS1:HNF4A:ADCY5:GCK:SLC30A8
Type 2 Diabetes	GO_PEPTIDE_HORMONE_SECRETION	248	12	2.36093e-10	1.73529e-06	TCF7L2:KCNJ11:MTNR1B:HNF1A:HNF1B:MC4R:GIPR:IRS1:HNF4A:ADCY5:GCK:SLC30A8
Type 2 Diabetes	GO_CARBOHYDRATE_HOMEOSTASIS	235	11	1.99687e-09	1.4677e-05	TCF7L2:KCNJ11:MTNR1B:HNF1A:GCKR:IRS1:HNF4A:PPARG:ADCY5:WFS1:GCK
Type 2 Diabetes	GO_HORMONE_TRANSPORT	319	12	4.13198e-09	3.037e-05	TCF7L2:KCNJ11:MTNR1B:HNF1A:HNF1B:MC4R:GIPR:IRS1:HNF4A:ADCY5:GCK:SLC30A8
Type 2 Diabetes	GO_PANCREAS_DEVELOPMENT	78	7	2.35852e-08	0.000173351	PROX1:TCF7L2:HNF1A:HNF1B:GIPR:HNF4A:WFS1
Type 2 Diabetes	GO_REGULATION_OF_INSULIN_SECRETION	173	9	2.60839e-08	0.000191717	TCF7L2:KCNJ11:MTNR1B:GIPR:IRS1:HNF4A:ADCY5:GCK:SLC30A8
Type 2 Diabetes	GO_REGULATION_OF_PEPTIDE_HORMONE_SECRETION	205	9	1.12362e-07	0.000825863	TCF7L2:KCNJ11:MTNR1B:GIPR:IRS1:HNF4A:ADCY5:GCK:SLC30A8
Type 2 Diabetes	GO_CELL_CELL_SIGNALING	1619	22	1.60709e-07	0.00118121	VPS26A:TCF7L2:GRK5:KCNQ1:KCNJ11:MTNR1B:HMGA2:HNF1A:HNF1B:MC4R:GIPR:IRS1:HNF4A:PSMD6:ADCY5:ZBED3:DGKB:GCK:SLC30A8:PTPRD:TLE4:TLE1
Type 2 Diabetes	GO_SIGNAL_RELEASE	459	12	2.24729e-07	0.00165176	TCF7L2:KCNJ11:MTNR1B:HNF1A:HNF1B:MC4R:GIPR:IRS1:HNF4A:ADCY5:GCK:SLC30A8
Type 2 Diabetes	GO_RESPONSE_TO_CARBOHYDRATE	224	9	2.38658e-07	0.00175414	TCF7L2:KCNJ11:HNF1B:GIPR:GCKR:HNF4A:ADCY5:GCK:SLC30A8
Type 2 Diabetes	GO_PEPTIDE_SECRETION	584	13	4.21037e-07	0.00309462	TCF7L2:KCNJ11:MTNR1B:HNF1A:RASGRP1:HNF1B:MC4R:GIPR:IRS1:HNF4A:ADCY5:GCK:SLC30A8
Type 2 Diabetes	GO_REGULATION_OF_HORMONE_LEVELS	511	12	7.03295e-07	0.00516922	TCF7L2:KCNJ11:MTNR1B:HNF1A:HNF1B:MC4R:GIPR:IRS1:HNF4A:ADCY5:GCK:SLC30A8
Type 2 Diabetes	GO_REGULATION_OF_HORMONE_SECRETION	263	9	9.17253e-07	0.00674181	TCF7L2:KCNJ11:MTNR1B:GIPR:IRS1:HNF4A:ADCY5:GCK:SLC30A8
Type 2 Diabetes	GO_NEGATIVE_REGULATION_OF_BIOSYNTHETIC_PROCESS	1517	19	4.6791e-06	0.0343914	PROX1:TCF7L2:HMGA2:HMG20A:FTO:HNF1B:BCL11A:PPARG:IGF2BP2:MAEA:WFS1:RREB1:POU5F1:JAZF1:GCK:GLIS3:CDKN2A:TLE4:TLE1
Type 2 Diabetes	GO_BETA_CATENIN_TCF_COMPLEX	11	3	9.50011e-06	0.00950961	TCF7L2:TLE4:TLE1
Type 2 Diabetes	GO_KINASE_BINDING	714	14	6.59756e-07	0.0010853	FAF1:TCF7L2:GRK5:KCNQ1:CCND2:SPRY2:PRC1:BCAR1:BCL11A:RND3:GRB14:IRS1:CDKN2A:CDKN2B
Type 2 Diabetes	GO_DNA_BINDING_TRANSCRIPTION_FACTOR_BINDING	336	9	6.8135e-06	0.0112082	FAF1:PROX1:TCF7L2:HNF4A:PPARG:WFS1:CDKN2A:TLE4:TLE1

## Sheet: Table S7
Table S7: PAH adduct repair enrichment contrasts between disease gene sets
Gene Body Pairwise Contrast								Coding Sequence Dunn's Test
Contrast	Estimate	SE	DF	t.ratio	p.adj	Sample		Contrast	n1	n2	statistic	p	p.adj	Sample
Coronary Artery Disease - Autism	-0.135081	0.0326124	766	-4.14201	0.00141165	1		Autism - ADHD	8515	1460	19.6675	4.09335e-86	1.84201e-84	1
Congenital Heart Defect - Autism	-0.103039	0.0256024	766	-4.0246	0.00141165	1		Schizophrenia - ADHD	9999	1460	18.5819	4.50613e-77	1.9827e-75	1
Coronary Artery Disease - Schizophrenia	-0.117163	0.0315735	766	-3.71081	0.00332318	1		Congenital Heart Defect - ADHD	16891	1460	18.1778	7.73174e-74	3.32465e-72	1
Congenital Heart Defect - Schizophrenia	-0.0851217	0.0242652	766	-3.50797	0.00537594	1		Obesity - ADHD	4218	1460	17.9982	2.01076e-72	8.44518e-71	1
Oral Cleft - Autism	-0.126419	0.0437141	766	-2.89195	0.0354339	1		ADHD - Type 2 Diabetes	1460	4299	-15.7794	4.31125e-56	1.76761e-54	1
Oral Cleft - Schizophrenia	-0.108501	0.0429446	766	-2.52654	0.0878976	1		Oral Cleft - ADHD	1404	1460	15.0163	5.73915e-51	2.29566e-49	1
Obesity - Autism	-0.0679122	0.0310837	766	-2.18482	0.187744	1		Alzheimer's - ADHD	2758	1460	14.1832	1.16377e-45	4.53869e-44	1
Coronary Artery Disease - Obesity	-0.0671688	0.0325286	766	-2.06491	0.193673	1		ADHD - Coronary Artery Disease	1460	2777	-13.3326	1.4967e-40	5.68745e-39	1
Coronary Artery Disease - Type 2 Diabetes	-0.0684378	0.033768	766	-2.02671	0.193673	1		ADHD - ALS	1460	840	-9.37922	6.64606e-21	2.45904e-19	1
Type 2 Diabetes - Autism	-0.0666431	0.0323785	766	-2.05826	0.193673	1		Autism - Coronary Artery Disease	8515	2777	5.77064	7.89713e-09	2.84297e-07	1
ALS - Autism	-0.104489	0.056195	766	-1.8594	0.259174	1		Obesity - Coronary Artery Disease	4218	2777	4.72676	2.28136e-06	7.98475e-05	1
Alzheimer's - Autism	-0.0775854	0.0442726	766	-1.75245	0.300363	1		Autism - Congenital Heart Defect	8515	16891	4.60735	4.0783e-06	0.000138662	1
ADHD - Autism	-0.0865137	0.0512198	766	-1.68907	0.308366	1		Autism - Alzheimer's	8515	2758	4.47575	7.61447e-06	0.000251277	1
Obesity - Schizophrenia	-0.0499945	0.0299919	766	-1.66693	0.308366	1		Autism - Type 2 Diabetes	8515	4299	4.22942	2.34297e-05	0.000749749	1
ALS - Schizophrenia	-0.0865714	0.0555985	766	-1.55708	0.338414	1		Autism - ALS	8515	840	4.17333	3.00186e-05	0.000900558	1
Type 2 Diabetes - Schizophrenia	-0.0487255	0.0313318	766	-1.55514	0.338414	1		Schizophrenia - Coronary Artery Disease	9999	2777	4.17727	2.9503e-05	0.000900558	1
Oral Cleft - Obesity	-0.0585066	0.0436516	766	-1.34031	0.369292	1		Oral Cleft - Coronary Artery Disease	1404	2777	3.97881	6.92624e-05	0.00200861	1
Oral Cleft - Type 2 Diabetes	-0.0597756	0.0445829	766	-1.34078	0.369292	1		Obesity - ALS	4218	840	3.7142	0.000203845	0.00570767	1
Congenital Heart Defect - Obesity	-0.0351271	0.0254955	766	-1.37778	0.369292	1		Obesity - Alzheimer's	4218	2758	3.57179	0.000354555	0.00957298	1
Congenital Heart Defect - Type 2 Diabetes	-0.0363962	0.027059	766	-1.34507	0.369292	1		Oral Cleft - ALS	1404	840	3.5561	0.000376407	0.00978659	1
ADHD - Schizophrenia	-0.0685961	0.0505647	766	-1.3566	0.369292	1		Obesity - Type 2 Diabetes	4218	4299	3.16237	0.00156492	0.0359933	1
Alzheimer's - Schizophrenia	-0.0596678	0.043513	766	-1.37126	0.369292	1		Schizophrenia - ALS	9999	840	3.18534	0.00144585	0.0359933	1
Coronary Artery Disease - Alzheimer's	-0.0574955	0.0452987	766	-1.26925	0.400572	1		Congenital Heart Defect - Coronary Artery Disease	16891	2777	3.16791	0.00153537	0.0359933	1
Coronary Artery Disease - Congenital Heart Defect	-0.0320416	0.0273385	766	-1.17203	0.452904	1		Oral Cleft - Alzheimer's	1404	2758	3.11884	0.00181568	0.0399449	1
Coronary Artery Disease - ADHD	-0.0485672	0.0521093	766	-0.932025	0.631273	1		Obesity - Congenital Heart Defect	4218	16891	2.94198	0.0032612	0.0684852	1
Oral Cleft - Alzheimer's	-0.0488334	0.0538454	766	-0.906918	0.631273	1		Schizophrenia - Alzheimer's	9999	2758	2.8622	0.00420711	0.0841422	1
Oral Cleft - Congenital Heart Defect	-0.0233794	0.0399343	766	-0.585448	0.785277	1		Oral Cleft - Type 2 Diabetes	1404	4299	2.7106	0.00671621	0.127608	1
Oral Cleft - ADHD	-0.039905	0.0596887	766	-0.668553	0.785277	1		Congenital Heart Defect - ALS	16891	840	2.53725	0.0111727	0.201109	1
ALS - Obesity	-0.0365768	0.0561464	766	-0.651454	0.785277	1		Autism - Schizophrenia	8515	9999	2.47527	0.0133134	0.226327	1
ALS - Type 2 Diabetes	-0.0378459	0.0568734	766	-0.66544	0.785277	1		Oral Cleft - Congenital Heart Defect	1404	16891	2.35549	0.0184981	0.291239	1
Congenital Heart Defect - Alzheimer's	-0.0254539	0.0405449	766	-0.627796	0.785277	1		Schizophrenia - Type 2 Diabetes	9999	4299	2.33745	0.019416	0.291239	1
Schizophrenia - Autism	-0.0179177	0.0300828	766	-0.595612	0.785277	1		Schizophrenia - Congenital Heart Defect	9999	16891	1.96023	0.0499689	0.684101	1
Coronary Artery Disease - ALS	-0.0305919	0.057007	766	-0.536635	0.80683	1		Type 2 Diabetes - Coronary Artery Disease	4299	2777	1.92942	0.053679	0.684101	1
Oral Cleft - ALS	-0.0219298	0.064009	766	-0.342605	0.86683	1		Type 2 Diabetes - ALS	4299	840	1.90325	0.0570084	0.684101	1
ALS - Alzheimer's	-0.0269036	0.0643917	766	-0.417812	0.86683	1		Congenital Heart Defect - Alzheimer's	16891	2758	1.79311	0.0729545	0.8025	1
Congenital Heart Defect - ADHD	-0.0165256	0.0480343	766	-0.344037	0.86683	1		Autism - Oral Cleft	8515	1404	-0.145429	0.884372	0.884372	1
ADHD - Obesity	-0.0186015	0.0511665	766	-0.363549	0.86683	1		Autism - Obesity	8515	4218	0.56271	0.573632	0.884372	1
ADHD - Type 2 Diabetes	-0.0198706	0.0519632	766	-0.382397	0.86683	1		Oral Cleft - Obesity	1404	4218	0.479828	0.63135	0.884372	1
Coronary Artery Disease - Oral Cleft	-0.00866218	0.044753	766	-0.193555	0.907045	1		Oral Cleft - Schizophrenia	1404	9999	1.4277	0.153377	0.884372	1
ALS - ADHD	-0.0179753	0.069352	766	-0.259189	0.907045	1		Obesity - Schizophrenia	4218	9999	1.41099	0.158248	0.884372	1
Alzheimer's - Obesity	-0.00967321	0.0442109	766	-0.218797	0.907045	1		Congenital Heart Defect - Type 2 Diabetes	16891	4299	1.04762	0.294814	0.884372	1
Alzheimer's - Type 2 Diabetes	-0.0109423	0.0451306	766	-0.242458	0.907045	1		Alzheimer's - Type 2 Diabetes	2758	4299	-0.775921	0.437796	0.884372	1
ADHD - Alzheimer's	-0.00892832	0.0600989	766	-0.148561	0.92296	1		Alzheimer's - Coronary Artery Disease	2758	2777	1.04317	0.296871	0.884372	1
ALS - Congenital Heart Defect	-0.00144968	0.0533077	766	-0.0271946	0.978312	1		Alzheimer's - ALS	2758	840	1.34152	0.17975	0.884372	1
Obesity - Type 2 Diabetes	-0.00126907	0.0322941	766	-0.0392972	0.978312	1		Coronary Artery Disease - ALS	2777	840	0.630432	0.528412	0.884372	1
Coronary Artery Disease - Autism	-0.0744492	0.0212595	766	-3.50193	0.0219896	2		Autism - Coronary Artery Disease	8515	2777	31.6529	6.92372e-220	3.11567e-218	2
Coronary Artery Disease - Schizophrenia	-0.0665027	0.0205822	766	-3.23107	0.0289342	2		Schizophrenia - Coronary Artery Disease	9999	2777	28.8448	5.89001e-183	2.5916e-181	2
Coronary Artery Disease - Type 2 Diabetes	-0.056204	0.0220128	766	-2.55324	0.162978	2		Congenital Heart Defect - Coronary Artery Disease	16891	2777	28.584	1.0616e-179	4.56487e-178	2
Oral Cleft - Autism	-0.0687284	0.0284965	766	-2.41182	0.176934	2		Obesity - Coronary Artery Disease	4218	2777	25.8574	2.00948e-147	8.43984e-146	2
Congenital Heart Defect - Autism	-0.0390156	0.0166898	766	-2.3377	0.176934	2		Alzheimer's - Coronary Artery Disease	2758	2777	20.856	1.34578e-96	5.51768e-95	2
Oral Cleft - Schizophrenia	-0.0607818	0.0279949	766	-2.17118	0.22668	2		Coronary Artery Disease - Type 2 Diabetes	2777	4299	-19.9311	2.18655e-88	8.74618e-87	2
Coronary Artery Disease - Congenital Heart Defect	-0.0354335	0.0178215	766	-1.98824	0.280538	2		Autism - ADHD	8515	1460	18.091	3.75407e-73	1.46409e-71	2
Congenital Heart Defect - Schizophrenia	-0.0310691	0.0158181	766	-1.96415	0.280538	2		Oral Cleft - Coronary Artery Disease	1404	2777	17.9057	1.06386e-71	4.04268e-70	2
Coronary Artery Disease - Obesity	-0.0391675	0.0212048	766	-1.8471	0.310435	2		ALS - Coronary Artery Disease	840	2777	17.0253	5.33105e-65	1.97249e-63	2
Coronary Artery Disease - Alzheimer's	-0.0514715	0.0295295	766	-1.74305	0.310435	2		Schizophrenia - ADHD	9999	1460	15.6861	1.884e-55	6.78242e-54	2
Oral Cleft - Type 2 Diabetes	-0.0504832	0.0290628	766	-1.73704	0.310435	2		Obesity - ADHD	4218	1460	14.9065	2.98949e-50	1.04632e-48	2
Obesity - Autism	-0.0352817	0.0202629	766	-1.74119	0.310435	2		Congenital Heart Defect - ADHD	16891	1460	14.8855	4.09329e-50	1.39172e-48	2
ADHD - Autism	-0.0528144	0.0333893	766	-1.58177	0.39501	2		Alzheimer's - ADHD	2758	1460	11.7846	4.68588e-32	1.54634e-30	2
Coronary Artery Disease - ALS	-0.0520927	0.0371619	766	-1.40178	0.487433	2		ALS - ADHD	840	1460	11.3416	8.16446e-30	2.61263e-28	2
Obesity - Schizophrenia	-0.0273352	0.0195512	766	-1.39813	0.487433	2		Autism - Type 2 Diabetes	8515	4299	11.0351	2.58637e-28	8.01774e-27	2
ADHD - Schizophrenia	-0.0448678	0.0329623	766	-1.36119	0.488965	2		Oral Cleft - ADHD	1404	1460	10.8912	1.26922e-27	3.80766e-26	2
Oral Cleft - Alzheimer's	-0.0457507	0.0351009	766	-1.3034	0.510428	2		ADHD - Type 2 Diabetes	1460	4299	-10.1015	5.44148e-24	1.57803e-22	2
Oral Cleft - Obesity	-0.0334467	0.0284557	766	-1.17539	0.568902	2		Autism - Congenital Heart Defect	8515	16891	8.00472	1.19744e-15	3.35282e-14	2
Congenital Heart Defect - Type 2 Diabetes	-0.0207704	0.0176393	766	-1.17751	0.568902	2		Schizophrenia - Type 2 Diabetes	9999	4299	7.31933	2.4921e-13	6.72868e-12	2
Oral Cleft - Congenital Heart Defect	-0.0297127	0.0260325	766	-1.14137	0.571657	2		Obesity - Type 2 Diabetes	4218	4299	6.76655	1.31893e-11	3.42922e-10	2
Oral Cleft - ALS	-0.0463719	0.0417263	766	-1.11133	0.571657	2		Autism - Alzheimer's	8515	2758	5.98078	2.2207e-09	5.55176e-08	2
ADHD - Type 2 Diabetes	-0.0345692	0.033874	766	-1.02052	0.629596	2		Congenital Heart Defect - Type 2 Diabetes	16891	4299	5.85834	4.67525e-09	1.12206e-07	2
Type 2 Diabetes - Autism	-0.0182452	0.021107	766	-0.864416	0.758406	2		ADHD - Coronary Artery Disease	1460	2777	5.545	2.93951e-08	6.76087e-07	2
Obesity - Type 2 Diabetes	-0.0170365	0.0210519	766	-0.809261	0.767131	2		Autism - Schizophrenia	8515	9999	4.94871	7.47082e-07	1.64358e-05	2
Alzheimer's - Autism	-0.0229777	0.0288606	766	-0.796163	0.767131	2		ALS - Type 2 Diabetes	840	4299	4.9087	9.16825e-07	1.92533e-05	2
ADHD - Alzheimer's	-0.0298367	0.0391774	766	-0.761578	0.772869	2		Autism - Oral Cleft	8515	1404	3.65729	0.000254899	0.00509799	2
Coronary Artery Disease - ADHD	-0.0216348	0.0339692	766	-0.636895	0.797362	2		Oral Cleft - Type 2 Diabetes	1404	4299	3.28961	0.00100325	0.0190617	2
Oral Cleft - ADHD	-0.015914	0.03891	766	-0.408995	0.797362	2		Autism - Obesity	8515	4218	3.17691	0.00148855	0.0267939	2
ADHD - Congenital Heart Defect	-0.0137987	0.0313128	766	-0.440674	0.797362	2		Alzheimer's - Type 2 Diabetes	2758	4299	3.09177	0.00198965	0.0338241	2
ADHD - Obesity	-0.0175327	0.0333546	766	-0.525645	0.797362	2		Obesity - Alzheimer's	4218	2758	2.9083	0.00363401	0.0581442	2
ADHD - ALS	-0.0304579	0.0452094	766	-0.673708	0.797362	2		ALS - Alzheimer's	840	2758	2.78481	0.00535587	0.080338	2
Congenital Heart Defect - Alzheimer's	-0.016038	0.0264305	766	-0.606796	0.797362	2		Obesity - Congenital Heart Defect	4218	16891	2.70562	0.00681774	0.0902762	2
Congenital Heart Defect - ALS	-0.0166592	0.0347503	766	-0.479396	0.797362	2		Schizophrenia - Alzheimer's	9999	2758	2.6995	0.00694432	0.0902762	2
Obesity - Alzheimer's	-0.012304	0.0288203	766	-0.426921	0.797362	2		Schizophrenia - Congenital Heart Defect	9999	16891	2.64811	0.00809422	0.0971306	2
Alzheimer's - Schizophrenia	-0.0150312	0.0283654	766	-0.529913	0.797362	2		ALS - Congenital Heart Defect	840	16891	2.40728	0.0160718	0.176789	2
ALS - Schizophrenia	-0.0144099	0.0362437	766	-0.397584	0.797362	2		Oral Cleft - ALS	1404	840	-1.92701	0.0539781	0.539781	2
ALS - Autism	-0.0223565	0.0366326	766	-0.610289	0.797362	2		Autism - ALS	8515	840	0.588661	0.556089	0.970057	2
Type 2 Diabetes - Schizophrenia	-0.0102987	0.0204247	766	-0.504228	0.797362	2		Obesity - Schizophrenia	4218	9999	0.716645	0.473593	0.970057	2
Schizophrenia - Autism	-0.00794652	0.0196104	766	-0.405219	0.797362	2		Obesity - Oral Cleft	4218	1404	1.47767	0.139496	0.970057	2
Obesity - ALS	-0.0129253	0.0366009	766	-0.35314	0.81459	2		Obesity - ALS	4218	840	-1.01972	0.307863	0.970057	2
Congenital Heart Defect - Obesity	-0.00373393	0.0166201	766	-0.224663	0.902526	2		Schizophrenia - Oral Cleft	9999	1404	1.13583	0.25603	0.970057	2
Coronary Artery Disease - Oral Cleft	-0.00572082	0.0291737	766	-0.196095	0.904916	2		Schizophrenia - ALS	9999	840	-1.43877	0.150215	0.970057	2
Alzheimer's - Type 2 Diabetes	-0.00473249	0.0294199	766	-0.16086	0.912815	2		Oral Cleft - Alzheimer's	1404	2758	0.783584	0.433284	0.970057	2
ALS - Type 2 Diabetes	-0.00411126	0.0370748	766	-0.110891	0.932453	2		Oral Cleft - Congenital Heart Defect	1404	16891	0.0375366	0.970057	0.970057	2
Alzheimer's - ALS	-0.000621234	0.0419758	766	-0.0147998	0.988196	2		Alzheimer's - Congenital Heart Defect	2758	16891	-1.2001	0.230101	0.970057	2
